# Supplementary material for: Ancient DNA from Chalcolithic Israel reveals the role of population mixture in cultural transformation
Source: Nat Commun. 2018 Aug 20;9:3336. doi: 10.1038/s41467-018-05649-9 (PMC6102297; doi:10.1038/s41467-018-05649-9)
Supplement: Supplementary file 4 — Supplementary Data 1 [file 41467_2018_5649_MOESM4_ESM.xlsx]

## Sheet: Sheet1
Supplementary Data 1: Library Information for All Samples Processed
Lab ID	Library ID	Collaborator ID	skeletal element	mg powder used in extraction	Extraction protocol used	extract volume in ul	Library Preparation Protocol used	UDG treatment	%human	Promote to mitochondrial screening capture following library preparation? (0=no, 1=yes)	mt damage rate in first nucleotide	mt coverage	mt haplogroup	mt match to consensus	mt match to consensus [95% CI]	mt: mean fragment length	Promote to nuclear capture? (0=no, 1=yes)	1240k coverage	1240k damage in first nucleotide	1240k sex	Y chrom. calls	1240k ANGSD SNPs	1240k ANGSD X contam	ANGSD X std. err	Damage restricted?
I0613	S0613.E1.L1	CHPKL0402III	bone (long bone)	75	Dabney, Korlevic	60	Rohland	partial	0.0004	1	0.27	1.91	..	..	..	37	0	..	..	..	..	..	..	..	..
I0614	S0614.E1.L1	CHPKL104	petrous	75	Dabney, Korlevic	60	Rohland	partial	..	0	..	..	..	..	..	na	0	..	..	..	..	..	..	..	..
I0615	S0615.E1.L1	CHPKIsolatedTeeth	tooth	75	Dabney, Korlevic	60	Rohland	partial	..	0	..	..	..	..	..	na	0	..	..	..	..	..	..	..	..
I0643	S0643.E1.L1	CHPKL101	bone (long bone)	75	Dabney, Korlevic	90	Rohland	partial	0.1269	1	0.289	0.37	..	..	..	30	0	..	..	..	..	..	..	..	..
I0644	S0644.E4.L1	CHPK00003	petrous	82	Dabney, Korlevic	90	Rohland *	partial	..	1	..	..	..	..	..	na	0	..	..	..	..	..	..	..	..
I0644	S0644.E1.L1	CHPK00003	petrous	70	Dabney, Korlevic	90	Rohland	partial	0.0545	1	0.265	37.7	H4	0.971	[0.962,0.978]	41	1	0.869	0.265	F	..	0	(female)	(female)	No
I0644	S0644.E3.L1	CHPK00003	petrous	92	Dabney, Korlevic	90	Rohland *	partial	0.0109	1	0.067	0.428	..	..	..	46	0	..	..	..	..	..	..	..	..
I0686	S0686.E1.L1	CHPKN10E7	bone (long bone)	77	Dabney, Korlevic	90	Rohland	partial	..	0	..	..	..	..	..	na	0	..	..	..	..	..	..	..	..
I0687	S0687.E1.L1	CHPKCHPK00001	bone (long bone)	74	Dabney, Korlevic	90	Rohland	partial	..	0	..	..	..	..	..	na	0	..	..	..	..	..	..	..	..
I0688	S0688.E1.L1	CHPKL108G/H	bone (long bone)	70	Dabney, Korlevic	90	Rohland	partial	..	0	..	..	..	..	..	na	0	..	..	..	..	..	..	..	..
I0689	S0689.E1.L1	CHPKL00002	bone (long bone)	73	Dabney, Korlevic	90	Rohland	partial	0.1246	1	0.038	0.038	..	..	..	17	0	..	..	..	..	..	..	..	..
I0691	S0691.E1.L1	CHPKL109J	bone (long bone)	63	Dabney, Korlevic	90	Rohland	partial	..	0	..	..	..	..	..	na	0	..	..	..	..	..	..	..	..
I0692	S0692.E1.L1	CHPKL307B	bone (phalanx)	64	Dabney, Korlevic	90	Rohland	partial	0.0227	1	0.134	0.179	..	..	..	51	0	..	..	..	..	..	..	..	..
I0693	S0693.E1.L1	CHPKL109L	bone (long bone)	69	Dabney, Korlevic	90	Rohland	partial	0.0795	1	0	0.00953	..	..	..	18	0	..	..	..	..	..	..	..	..
I1153	S1153.E1.L1	CHPK017	petrous	73	Dabney, Korlevic	90	Rohland *	partial	0.0034	1	..	0.0171	..	..	..	37	0	..	..	..	..	..	..	..	..
I1156	S1156.E1.L1	CHPK022	petrous	76	Dabney, Korlevic	90	Rohland *	partial	0.005	1	..	0.177	..	..	..	62	0	..	..	..	..	..	..	..	..
I1157	S1157.E1.L1	CHPK023	petrous	70	Dabney, Korlevic	90	Rohland *	partial	..	0	..	..	..	..	..	na	0	..	..	..	..	..	..	..	..
I1158	S1158.E1.L1	CHPKL101-007	petrous	78	Dabney, Korlevic	90	Rohland *	partial	0.0062	1	..	0.104	..	..	..	66	0	..	..	..	..	..	..	..	..
I1162	S1162.E1.L1	CHPKL101G-025	petrous	82	Dabney, Korlevic	90	Rohland *	partial	0.007	1	0.004	2	L3b1	0.665	[0.401,0.841]	66	0	..	..	..	..	..	..	..	..
I1169	S1169.E10.L1	CHPKL105-012	petrous $	74	Dabney, Korlevic	90	Rohland *	partial	0.0093	1	0.124	5.57	J2a	0.865	[0.850,0.880]	44	0	..	..	..	..	..	..	..	..
I1169	S1169.E11.L1	CHPKL105-012	petrous $	71	Dabney, Korlevic	90	Rohland *	partial	0.0053	1	0.186	1.27	..	..	..	43	0	..	..	..	..	..	..	..	..
I1173	S1173.E1.L1	CHPKL108B-032	petrous	88	Dabney, Korlevic	90	Rohland *	partial	0.0105	1	0.224	0.409	..	..	..	38	0	..	..	..	..	..	..	..	..
I1174	S1174.E1.L1	CHPKL108G/H-033	petrous	75	Dabney, Korlevic	90	Rohland *	partial	0.0031	1	0.091	0.204	..	..	..	45	0	..	..	..	..	..	..	..	..
I1185	S1185.E1.L1	CHPKL2058-027	petrous	77	Dabney, Korlevic	90	Rohland *	partial	0.0027	1	0.138	1.12	..	..	..	47	0	..	..	..	..	..	..	..	..
I1186	S1186.E1.L1	CHPKL205B-010	petrous	89	Dabney, Korlevic	90	Rohland *	partial	0.0041	1	0	0.263	..	..	..	68	0	..	..	..	..	..	..	..	..
I1159	S1159.E1.L1	CHPKL101-009	petrous	83	Dabney, Korlevic	90	Rohland *	partial	0.0065	1	0.019	0.754	..	..	..	56	1	0	0.021	F	..	0	(female)	(female)	..
I1169	S1169.E5.L1	CHPKL105-012	petrous $$	20	Dabney, Korlevic	50	Rohland **	partial	0.0013	1	0.136	17.9	J2a2	0.978	[0.965,0.987]	na	1	0.03	0.12	F	..	7	(female)	(female)	..
I1152	S1152.E1.L1	CHPK008	petrous	79	Dabney, Korlevic	90	Rohland *	partial	0.0248	1	0.147	198	J2a2d	0.994	[0.991,0.997]	57	1	1.14	0.149	F	..	2988	(female)	(female)	No
I1154	S1154.E1.L1	CHPK018	petrous	76	Dabney, Korlevic	90	Rohland *	partial	0.0046	1	0.216	2.74	T2g1a	0.983	[0.899,0.996]	48	1	0.05	0.131	F	..	20	(female)	(female)	No
I1164	S1164.E1.L1	CHPKL104-002	petrous	92	Dabney, Korlevic	90	Rohland *	partial	0.0101	1	0.17	30.9	J2a2d	0.992	[0.982,0.997]	49	1	0.39	0.17	F	..	697	(female)	(female)	No
I1168	S1168.E1.L1	CHPKL104-034	petrous	83	Dabney, Korlevic	90	Rohland *	partial	0.039	1	0.152	188	T2+150	1	[0.998,1.000]	54	1	1.06	0.145	F	..	2745	(female)	(female)	No
I1169	S1169.E1.L1	CHPKL105-012	petrous $	76	Dabney, Korlevic	90	Rohland *	partial	0.0861	1	0.126	377	J2a2d	0.985	[0.979,0.989]	65	1	8.29	0.119	F	..	13468	(female)	(female)	No
I1169	S1169.E4.L1	CHPKL105-012	petrous $$	21	Dabney, Korlevic #	50	Rohland **	partial	0.0113	1	0.101	9.68	J2a2d	0.94	[0.925,0.950]	na	1	0.03	0.074	F	..	10	(female)	(female)	..
I1169	S1169.E8.L1	CHPKL105-012	petrous $	16	Dabney, Korlevic #	50	Rohland **	partial	0.1708	1	0.111	52.2	J2a2d	0.995	[0.990,0.998]	56	1	0.55	0.092	F	..	1201	(female)	(female)	..
I1169	S1169.E9.L1	CHPKL105-012	petrous $	15	Dabney, Korlevic	50	Rohland **	partial	0.0407	1	0.142	292	J2a2d	0.995	[0.991,0.997]	51	1	0.96	0.12	F	..	2119	(female)	(female)	..
I1177	S1177.E1.L1	CHPKL109M-013	petrous	82	Dabney, Korlevic	90	Rohland *	partial	0.0043	1	0.231	6.95	N1b1	0.989	[0.963,0.997]	43	1	0.09	0.147	F	..	52	(female)	(female)	No
I1179	S1179.E1.L1	CHPKL109M-016	petrous	65	Dabney, Korlevic	90	Rohland *	partial	0.0156	1	0.207	77.8	T2	0.992	[0.988,0.995]	48	1	0.55	0.179	F	..	1140	(female)	(female)	No
I1181	S1181.E1.L1	CHPKL109M-029	petrous	82	Dabney, Korlevic	90	Rohland *	partial	0.0036	1	0.192	16.2	T2	0.983	[0.970,0.991]	45	1	0.09	0.144	F	..	50	(female)	(female)	No
I1182	S1182.E1.L1	CHPKL109M-031	petrous	72	Dabney, Korlevic	90	Rohland *	partial	0.0134	1	0.182	28.6	T1a+152	0.978	[0.963,0.989]	48	1	0.63	0.166	F	..	1516	(female)	(female)	No
I1183	S1183.E1.L1	CHPKL109M-035	petrous	76	Dabney, Korlevic	90	Rohland *	partial	0.0123	1	0.183	46	R0a	0.965	[0.953,0.975]	50	1	0.45	0.175	F	..	870	(female)	(female)	Yes
I1184	S1184.E1.L1	CHPKL1100-020	petrous	72	Dabney, Korlevic	90	Rohland *	partial	0.0083	1	0.211	30	T1	0.958	[0.942,0.968]	46	1	0.41	0.175	F	..	726	(female)	(female)	No
I0690	S0690.E1.L1	CHPKL305F	bone (phalanx)	73	Dabney, Korlevic	90	Rohland	partial	0.0778	1	0.23	1.36	..	..	..	31	1	0	0.032	M	..	0	..	..	..
I1151	S1151.E1.L1	CHPK006	petrous	76	Dabney, Korlevic	90	Rohland *	partial	0.0054	1	0.024	0.323	..	..	..	52	1	0	0.025	M	..	0	..	..	..
I1155	S1155.E1.L1	CHPK021	petrous	76	Dabney, Korlevic	90	Rohland *	partial	0.0079	1	0.181	10.5	K1a	0.962	[0.932,0.978]	48	1	0.09	0.119	M	T1a1a*	21	(<200 X SNPs)	(<200 X SNPs)	No
I1160	S1160.E1.L1	CHPKL101B-005	petrous	79	Dabney, Korlevic	90	Rohland *	partial	0.0047	1	0.214	4.49	N1a1b	0.998	[0.954,1.000]	45	1	0.05	0.139	M	T1a1a1b2	7	(<200 X SNPs)	(<200 X SNPs)	No
I1160	S1161.E1.L1	CHPKL101B-011	petrous	114	Dabney, Korlevic	90	Rohland *	partial	0.0224	1	0.155	279	I6	0.992	[0.986,0.995]	60	1	1.35	0.144	M	T1a1a1b2	1476	0.00679	0.00251	No
I1165	S1165.E1.L1	CHPKL104-004	petrous	82	Dabney, Korlevic	90	Rohland *	partial	0.0418	1	0.16	149	HV1a'b'c	0.997	[0.992,1.000]	49	1	0.95	0.144	M	T1a1a1b2	1035	0.00362	0.00232	No
I1166	S1166.E1.L1	CHPKL104-014	petrous	76	Dabney, Korlevic	90	Rohland *	partial	0.0226	1	0.166	59.7	H	0.991	[0.985,0.995]	47	1	0.62	0.156	M	T1a1a	526	0.0195	0.00736	No
I1166	S1167.E1.L1	CHPKL104-026	petrous	90	Dabney, Korlevic	90	Rohland *	partial	0.0199	1	0.182	99.5	..	0.994	[0.989,0.998]	48	1	0.9	0.174	M	T1a1a	869	0.00578	0.00365	No
I1170	S1170.E1.L1	CHPKL105-030	petrous	75	Dabney, Korlevic	90	Rohland *	partial	0.0297	1	0.165	78.8	T1a2	0.974	[0.966,0.979]	51	1	0.67	0.15	M	T1a1a	532	0.00632	0.00449	No
I1171	S1171.E1.L1	CHPKL106-019	petrous	76	Dabney, Korlevic	90	Rohland *	partial	0.0331	1	0.148	36	K	0.984	[0.977,0.989]	44	1	0.26	0.117	M	E1b1b1b2	123	(<200 X SNPs)	(<200 X SNPs)	No
I1172	S1172.E1.L1	CHPKL108B-024	petrous	71	Dabney, Korlevic	90	Rohland *	partial	0.0058	1	0.21	7.43	K1a	0.982	[0.953,0.993]	45	1	0.12	0.153	M	T1a1a	24	(<200 X SNPs)	(<200 X SNPs)	No
I1175	S1175.E1.L1	CHPKL109M-003	petrous	73	Dabney, Korlevic	90	Rohland *	partial	0.005	1	0.235	1.25	..	..	..	44	1	0.02	0.147	M	..	2	(<200 X SNPs)	(<200 X SNPs)	..
I1178	S1178.E1.L1	CHPKL109L-015	petrous	84	Dabney, Korlevic	90	Rohland *	partial	0.0598	1	0.143	329	I6	0.984	[0.978,0.989]	60	1	2.56	0.153	M	T1a1a	3219	0.00591	0.00159	No
I1180	S1180.E1.L1	CHPKL109M-028	petrous	67	Dabney, Korlevic	90	Rohland *	partial	0.0041	1	0.16	11.2	T	0.998	[0.987,1.000]	47	1	0.09	0.139	M	T1a1a*	19	(<200 X SNPs)	(<200 X SNPs)	No
I1187	S1187.E1.L1	CHPKL301N-001	petrous	78	Dabney, Korlevic	90	Rohland *	partial	0.0078	1	0.235	9.38	U6d	0.976	[0.955,0.989]	42	1	0.12	0.161	M	T	19	(<200 X SNPs)	(<200 X SNPs)	No
Libraries highlighted in grey produced data suitable for analysis			$ powder obtained from drilling into dense part of inner ear		# powder was pre-washed with 0.5% Bleach followed by 3 washes with water		* original protocol was slightly modified by reducing the second MinElute cleanup elution volume from 20 to 16 uL, reducing the Fill-in volume from 40 uL to 25 uL, by replacing Bst Polymerase, Large Fragment to Bst2.0, Large Fragment, by reducing the PCR reaction from 400ul to 100ul and increasing the primer concentraion from 0.4 uM to 1 uM.														*Indicates that Y-chromosome haplogroup call should be interpreted with caution, due to low coverage data.
			$$ powder obtained from drilling before hitting the dense part of the inner ear				** the modified protocol * was further modified for this experiment by replacing barcoded adapters with universal adapters and by amplifying the libraries with unique indexing primer pairs. This measure was taken to avoid any potential ligation bias when using barcoded adapters in this experiment
