# Supplementary material for: Ancient DNA from Chalcolithic Israel reveals the role of population mixture in cultural transformation
Source: Nat Commun. 2018 Aug 20;9:3336. doi: 10.1038/s41467-018-05649-9 (PMC6102297; doi:10.1038/s41467-018-05649-9)
Supplement: Supplementary file 5 — Supplementary Data 2 [file 41467_2018_5649_MOESM5_ESM.xlsx]

## Sheet: Sheet1
Supplementary Data 2: Modeling Levant_ChL as descended from a single source population
Target	Source Left Pop	Right Pops	rank	p-value	Admixture proportion	Standard error
Levant_ChL	Anatolia_ChL	09NW	0	0	0	0
Levant_ChL	Anatolia_N	09NW	0	0	0	0
Levant_ChL	Armenia_ChL	09NW	0	0	0	0
Levant_ChL	Armenia_EBA	09NW	0	0	0	0
Levant_ChL	Armenia_MLBA	09NW	0	0	0	0
Levant_ChL	Levant_BA_North	09NW	0	0	0	0
Levant_ChL	CHG	09NW	0	0	0	0
Levant_ChL	EHG	09NW	0	0	0	0
Levant_ChL	Europe_EN	09NW	0	0	0	0
Levant_ChL	Europe_LNBA	09NW	0	0	0	0
Levant_ChL	Europe_MNChL	09NW	0	0	0	0
Levant_ChL	Iberia_BA	09NW	0	0	0	0
Levant_ChL	Iran_ChL	09NW	0	0	0	0
Levant_ChL	Iran_LN	09NW	0	0	0	0
Levant_ChL	Iran_HotuIIIb	09NW	0	0	0	0
Levant_ChL	Iran_N	09NW	0	0	0	0
Levant_ChL	Levant_BA_South	09NW	0	0	0	0
Levant_ChL	Levant_N	09NW	0	0	0	0
Levant_ChL	SHG	09NW	0	0	0	0
Levant_ChL	Steppe_EMBA	09NW	0	0	0	0
Levant_ChL	Steppe_Eneolithic	09NW	0	0	0	0
Levant_ChL	Steppe_IA	09NW	0	0	0	0
Levant_ChL	Steppe_MLBA	09NW	0	0	0	0
Levant_ChL	Switzerland_HG	09NW	0	0	0	0
