# Supplementary material for: Ancient DNA from Chalcolithic Israel reveals the role of population mixture in cultural transformation
Source: Nat Commun. 2018 Aug 20;9:3336. doi: 10.1038/s41467-018-05649-9 (PMC6102297; doi:10.1038/s41467-018-05649-9)
Supplement: Supplementary file 6 — Supplementary Data 3 [file 41467_2018_5649_MOESM6_ESM.xlsx]

## Sheet: Sheet1
Supplementary Data 3 Modeling Levant_ChL as descended from a mixture of two source populations
	Source Left Pop				Admixture Proportions
Target	A	B	Outgroup Right Pops	p-value (rank = 1)	A	B	Standard Error
Levant_ChL	Anatolia_ChL	Anatolia_N	09NW	4e-06	1.135	-0.135	7.27
Levant_ChL	Anatolia_ChL	Armenia_ChL	09NW	0.28	2.238	-1.238	0.307
Levant_ChL	Anatolia_ChL	Armenia_EBA	09NW	0.0281	2.304	-1.304	0.354
Levant_ChL	Anatolia_ChL	Armenia_MLBA	09NW	0.0957	1.95	-0.95	0.204
Levant_ChL	Anatolia_ChL	Levant_BA_North	09NW	0	1.032	-0.032	5.566
Levant_ChL	Anatolia_ChL	CHG	09NW	5e-06	1.493	-0.493	0.101
Levant_ChL	Anatolia_ChL	EHG	09NW	0.018	1.201	-0.201	0.026
Levant_ChL	Anatolia_ChL	Europe_EN	09NW	0	1.791	-0.791	0.229
Levant_ChL	Anatolia_ChL	Europe_LNBA	09NW	0.00243	1.374	-0.374	0.055
Levant_ChL	Anatolia_ChL	Europe_MNChL	09NW	0	1.241	-0.241	0.055
Levant_ChL	Anatolia_ChL	Iberia_BA	09NW	1.7e-05	2.073	-1.073	0.335
Levant_ChL	Anatolia_ChL	Iran_ChL	09NW	0	1.611	-0.611	0.161
Levant_ChL	Anatolia_ChL	Iran_LN	09NW	0	1.514	-0.514	0.157
Levant_ChL	Anatolia_ChL	Iran_HotuIIIb	09NW	0	0.638	0.362	6.116
Levant_ChL	Anatolia_ChL	Iran_N	09NW	0	1.278	-0.278	0.075
Levant_ChL	Anatolia_ChL	Levant_BA_South	09NW	4e-06	-0.6	1.6	0.363
Levant_ChL	Anatolia_ChL	Levant_N	09NW	0.0195	0.45	0.55	0.044
Levant_ChL	Anatolia_ChL	SHG	09NW	0	1.113	-0.113	0.019
Levant_ChL	Anatolia_ChL	Steppe_EMBA	09NW	0.335	1.325	-0.325	0.042
Levant_ChL	Anatolia_ChL	Steppe_Eneolithic	09NW	0.276	1.322	-0.322	0.043
Levant_ChL	Anatolia_ChL	Steppe_IA	09NW	0.0481	1.414	-0.414	0.066
Levant_ChL	Anatolia_ChL	Steppe_MLBA	09NW	0.0425	1.392	-0.392	0.056
Levant_ChL	Anatolia_ChL	Switzerland_HG	09NW	0	1.038	-0.038	0.011
Levant_ChL	Anatolia_N	Anatolia_ChL	09NW	4e-06	-0.135	1.135	7.27
Levant_ChL	Anatolia_N	Armenia_ChL	09NW	0	1.983	-0.983	0.207
Levant_ChL	Anatolia_N	Armenia_EBA	09NW	0	1.806	-0.806	0.197
Levant_ChL	Anatolia_N	Armenia_MLBA	09NW	0	1.752	-0.752	0.159
Levant_ChL	Anatolia_N	Levant_BA_North	09NW	0	0.462	0.538	0.16
Levant_ChL	Anatolia_N	CHG	09NW	0	1.187	-0.187	0.099
Levant_ChL	Anatolia_N	EHG	09NW	0	1.18	-0.18	0.015
Levant_ChL	Anatolia_N	Europe_EN	09NW	0	2.588	-1.588	0.178
Levant_ChL	Anatolia_N	Europe_LNBA	09NW	0	1.389	-0.389	0.028
Levant_ChL	Anatolia_N	Europe_MNChL	09NW	0	1.48	-0.48	0.038
Levant_ChL	Anatolia_N	Iberia_BA	09NW	0.000977	2.573	-1.573	0.297
Levant_ChL	Anatolia_N	Iran_ChL	09NW	0	1.036	-0.036	0.068
Levant_ChL	Anatolia_N	Iran_LN	09NW	0	1.26	-0.26	0.251
Levant_ChL	Anatolia_N	Iran_HotuIIIb	09NW	0	-8.041	9.041	8.96
Levant_ChL	Anatolia_N	Iran_N	09NW	0	1.011	-0.011	0.063
Levant_ChL	Anatolia_N	Levant_BA_South	09NW	0	0.123	0.877	0.079
Levant_ChL	Anatolia_N	Levant_N	09NW	1e-06	0.409	0.591	0.039
Levant_ChL	Anatolia_N	SHG	09NW	0	1.17	-0.17	0.012
Levant_ChL	Anatolia_N	Steppe_EMBA	09NW	0	1.247	-0.247	0.022
Levant_ChL	Anatolia_N	Steppe_Eneolithic	09NW	0	1.265	-0.265	0.024
Levant_ChL	Anatolia_N	Steppe_IA	09NW	0	1.382	-0.382	0.051
Levant_ChL	Anatolia_N	Steppe_MLBA	09NW	0	1.364	-0.364	0.028
Levant_ChL	Anatolia_N	Switzerland_HG	09NW	0	1.09	-0.09	0.007
Levant_ChL	Armenia_ChL	Anatolia_ChL	09NW	0.28	-1.238	2.238	0.307
Levant_ChL	Armenia_ChL	Anatolia_N	09NW	0	-0.983	1.983	0.207
Levant_ChL	Armenia_ChL	Armenia_EBA	09NW	0.00735	34.15	-33.15	40.377
Levant_ChL	Armenia_ChL	Armenia_MLBA	09NW	0.0199	7.326	-6.326	5.211
Levant_ChL	Armenia_ChL	Levant_BA_North	09NW	0	-1.181	2.181	0.29
Levant_ChL	Armenia_ChL	CHG	09NW	0	2.69	-1.69	0.276
Levant_ChL	Armenia_ChL	EHG	09NW	0	1.435	-0.435	0.032
Levant_ChL	Armenia_ChL	Europe_EN	09NW	0	3.192	-2.192	2.628
Levant_ChL	Armenia_ChL	Europe_LNBA	09NW	0	1.784	-0.784	0.077
Levant_ChL	Armenia_ChL	Europe_MNChL	09NW	0	1.37	-0.37	0.072
Levant_ChL	Armenia_ChL	Iberia_BA	09NW	0	-3.249	4.249	3.444
Levant_ChL	Armenia_ChL	Iran_ChL	09NW	0	5.119	-4.119	1.733
Levant_ChL	Armenia_ChL	Iran_LN	09NW	0	3.569	-2.569	5.522
Levant_ChL	Armenia_ChL	Iran_HotuIIIb	09NW	0	-0.942	1.942	0.245
Levant_ChL	Armenia_ChL	Iran_N	09NW	0	1.948	-0.948	0.163
Levant_ChL	Armenia_ChL	Levant_BA_South	09NW	1.3e-05	-0.274	1.274	0.087
Levant_ChL	Armenia_ChL	Levant_N	09NW	0.000406	0.291	0.709	0.029
Levant_ChL	Armenia_ChL	SHG	09NW	0	1.181	-0.181	0.02
Levant_ChL	Armenia_ChL	Steppe_EMBA	09NW	1.5e-05	1.792	-0.792	0.06
Levant_ChL	Armenia_ChL	Steppe_Eneolithic	09NW	0	1.76	-0.76	0.066
Levant_ChL	Armenia_ChL	Steppe_IA	09NW	0.000997	2.271	-1.271	0.16
Levant_ChL	Armenia_ChL	Steppe_MLBA	09NW	0	1.937	-0.937	0.088
Levant_ChL	Armenia_ChL	Switzerland_HG	09NW	0	1.052	-0.052	0.01
Levant_ChL	Iran_ChL	Anatolia_ChL	09NW	0	-0.611	1.611	0.161
Levant_ChL	Iran_ChL	Anatolia_N	09NW	0	-0.036	1.036	0.068
Levant_ChL	Iran_ChL	Armenia_ChL	09NW	0	-4.119	5.119	1.733
Levant_ChL	Iran_ChL	Armenia_EBA	09NW	0	-4.304	5.304	1.381
Levant_ChL	Iran_ChL	Armenia_MLBA	09NW	0	339.922	-338.922	137.748
Levant_ChL	Iran_ChL	Levant_BA_North	09NW	0.0645	-1.104	2.104	0.154
Levant_ChL	Iran_ChL	CHG	09NW	0.0871	3.856	-2.856	0.489
Levant_ChL	Iran_ChL	EHG	09NW	0	1.282	-0.282	0.038
Levant_ChL	Iran_ChL	Europe_EN	09NW	0	0.477	0.523	0.08
Levant_ChL	Iran_ChL	Europe_LNBA	09NW	0	1.289	-0.289	0.058
Levant_ChL	Iran_ChL	Europe_MNChL	09NW	0	0.874	0.126	0.035
Levant_ChL	Iran_ChL	Iberia_BA	09NW	0	-0.254	1.254	0.178
Levant_ChL	Iran_ChL	Iran_LN	09NW	0.00399	-2588.22	2589.22	560.024
Levant_ChL	Iran_ChL	Iran_HotuIIIb	09NW	0.0549	-0.77	1.77	0.107
Levant_ChL	Iran_ChL	Iran_N	09NW	3.4e-05	3.181	-2.181	0.347
Levant_ChL	Iran_ChL	Levant_BA_South	09NW	0.292	-0.382	1.382	0.075
Levant_ChL	Iran_ChL	Levant_N	09NW	2.2e-05	0.263	0.737	0.026
Levant_ChL	Iran_ChL	SHG	09NW	0	1.007	-0.007	0.017
Levant_ChL	Iran_ChL	Steppe_EMBA	09NW	0	1.583	-0.583	0.06
Levant_ChL	Iran_ChL	Steppe_Eneolithic	09NW	0	1.573	-0.573	0.074
Levant_ChL	Iran_ChL	Steppe_IA	09NW	0	2.586	-1.586	0.347
Levant_ChL	Iran_ChL	Steppe_MLBA	09NW	0	1.419	-0.419	0.066
Levant_ChL	Iran_ChL	Switzerland_HG	09NW	0	0.955	0.045	0.009
Levant_ChL	Iran_N	Anatolia_ChL	09NW	0	-0.278	1.278	0.075
Levant_ChL	Iran_N	Anatolia_N	09NW	0	-0.011	1.011	0.063
Levant_ChL	Iran_N	Armenia_ChL	09NW	0	-0.948	1.948	0.163
Levant_ChL	Iran_N	Armenia_EBA	09NW	0	-1.305	2.305	0.201
Levant_ChL	Iran_N	Armenia_MLBA	09NW	0	-1.635	2.635	0.404
Levant_ChL	Iran_N	Levant_BA_North	09NW	0.342	-0.579	1.579	0.063
Levant_ChL	Iran_N	CHG	09NW	0	-5.248	6.248	11.789
Levant_ChL	Iran_N	EHG	09NW	0	1.244	-0.244	0.051
Levant_ChL	Iran_N	Europe_EN	09NW	0	0.488	0.512	0.081
Levant_ChL	Iran_N	Europe_LNBA	09NW	0	1.263	-0.263	0.082
Levant_ChL	Iran_N	Europe_MNChL	09NW	0	0.783	0.217	0.04
Levant_ChL	Iran_N	Iberia_BA	09NW	0	-0.016	1.016	0.071
Levant_ChL	Iran_N	Iran_ChL	09NW	3.4e-05	-2.181	3.181	0.347
Levant_ChL	Iran_N	Iran_LN	09NW	0.984	-2.263	3.263	0.428
Levant_ChL	Iran_N	Iran_HotuIIIb	09NW	0.0229	-0.434	1.434	0.048
Levant_ChL	Iran_N	Levant_BA_South	09NW	0.447	-0.241	1.241	0.042
Levant_ChL	Iran_N	Levant_N	09NW	0	0.183	0.817	0.023
Levant_ChL	Iran_N	EHG	09NW	0	0.948	0.052	0.021
Levant_ChL	Iran_N	Steppe_EMBA	09NW	0	1.727	-0.727	0.12
Levant_ChL	Iran_N	Steppe_Eneolithic	09NW	0	1.691	-0.691	0.15
Levant_ChL	Iran_N	Steppe_IA	09NW	0	-29.405	30.405	23.612
Levant_ChL	Iran_N	Steppe_MLBA	09NW	0	1.443	-0.443	0.113
Levant_ChL	Iran_N	Switzerland_HG	09NW	0	0.917	0.083	0.012
Levant_ChL	Levant_N	Anatolia_ChL	09NW	0.0195	0.55	0.45	0.044
Levant_ChL	Levant_N	Anatolia_N	09NW	1e-06	0.591	0.409	0.039
Levant_ChL	Levant_N	Armenia_ChL	09NW	0.000406	0.709	0.291	0.029
Levant_ChL	Levant_N	Armenia_EBA	09NW	0.01	0.688	0.312	0.028
Levant_ChL	Levant_N	Armenia_MLBA	09NW	0.00239	0.722	0.278	0.026
Levant_ChL	Levant_N	Levant_BA_North	09NW	0.000321	0.576	0.424	0.039
Levant_ChL	Levant_N	CHG	09NW	0.00118	0.78	0.22	0.022
Levant_ChL	Levant_N	EHG	09NW	0	0.912	0.088	0.012
Levant_ChL	Levant_N	Europe_EN	09NW	0	0.727	0.273	0.033
Levant_ChL	Levant_N	Europe_LNBA	09NW	0	0.846	0.154	0.018
Levant_ChL	Levant_N	Europe_MNChL	09NW	0	0.87	0.13	0.024
Levant_ChL	Levant_N	Iberia_BA	09NW	0	0.728	0.272	0.036
Levant_ChL	Levant_N	Iran_ChL	09NW	2.2e-05	0.737	0.263	0.026
Levant_ChL	Levant_N	Iran_LN	09NW	2e-06	0.747	0.253	0.028
Levant_ChL	Levant_N	Iran_HotuIIIb	09NW	2.4e-05	0.574	0.426	0.034
Levant_ChL	Levant_N	Iran_N	09NW	0	0.817	0.183	0.023
Levant_ChL	Levant_N	Levant_BA_South	09NW	5e-05	0.373	0.627	0.079
Levant_ChL	Levant_N	SHG	09NW	0	0.944	0.056	0.011
Levant_ChL	Levant_N	Steppe_EMBA	09NW	4e-06	0.862	0.138	0.015
Levant_ChL	Levant_N	Steppe_Eneolithic	09NW	0	0.871	0.129	0.016
Levant_ChL	Levant_N	Steppe_IA	09NW	0.000609	0.82	0.18	0.019
Levant_ChL	Levant_N	Steppe_MLBA	09NW	0	0.846	0.154	0.018
Levant_ChL	Levant_N	Switzerland_HG	09NW	0	0.98	0.02	0.008
Note: Populations that produce p-values greater than 0.05 are highlighted in red. Population combinations with plausible admixture proportions (between 0-1) are highlighted in green.
