# Supplementary material for: Ancient DNA from Chalcolithic Israel reveals the role of population mixture in cultural transformation
Source: Nat Commun. 2018 Aug 20;9:3336. doi: 10.1038/s41467-018-05649-9 (PMC6102297; doi:10.1038/s41467-018-05649-9)
Supplement: Supplementary file 7 — Supplementary Data 4 [file 41467_2018_5649_MOESM7_ESM.xlsx]

## Sheet: Sheet1
Supplementary Data 4 Modeling Levant_ChL as descended from a mixture of three source populations
	Source Left Pops					Admixture Proportions			Standard Errors
Target	A	B	C	Outgroup Right Pops	p-value (rank = 2)	A	B	C	A	B	C
Levant_ChL	Anatolia_ChL	Anatolia_N	Armenia_ChL	09NW	0.438129	2.982	-0.583	-1.399	1.162	0.727	0.555
Levant_ChL	Anatolia_ChL	Anatolia_N	Armenia_EBA	09NW	0.333014	3.778	-1.163	-1.615	3.112	1.858	1.373
Levant_ChL	Anatolia_ChL	Anatolia_N	Armenia_MLBA	09NW	0.354143	2.962	-0.809	-1.153	1.129	0.774	0.445
Levant_ChL	Anatolia_ChL	Anatolia_N	Levant_BA_North	09NW	0.125133	-2.77	2.104	1.666	2.055	1.242	0.928
Levant_ChL	Anatolia_ChL	Anatolia_N	CHG	09NW	0.112431	3.763	-1.893	-0.87	2.398	1.882	0.57
Levant_ChL	Anatolia_ChL	Anatolia_N	EHG	09NW	0.011671	1.25	-0.048	-0.202	0.334	0.323	0.03
Levant_ChL	Anatolia_ChL	Anatolia_N	Europe_EN	09NW	0.007634	-1.167	4.236	-2.069	0.847	1.305	0.548
Levant_ChL	Anatolia_ChL	Anatolia_N	Europe_LNBA	09NW	0.010381	0.692	0.689	-0.381	0.221	0.223	0.035
Levant_ChL	Anatolia_ChL	Anatolia_N	Europe_MNChL	09NW	0.003398	-1.44	3.146	-0.706	0.969	1.135	0.198
Levant_ChL	Anatolia_ChL	Anatolia_N	Iberia_BA	09NW	0.001026	0.5	1.92	-1.42	0.528	0.722	0.303
Levant_ChL	Anatolia_ChL	Anatolia_N	Iran_ChL	09NW	0.108358	-148.886	105.947	43.938	66.758	47.116	19.711
Levant_ChL	Anatolia_ChL	Anatolia_N	Iran_LN	09NW	0.018076	-5756.26	4198.52	1558.73	31171.6	22997.2	8174.61
Levant_ChL	Anatolia_ChL	Anatolia_N	Iran_HotuIIIb	09NW	0.020987	-2.583	1.919	1.664	1.961	1.213	0.865
Levant_ChL	Anatolia_ChL	Anatolia_N	Iran_N	09NW	0.034477	-225.854	183.503	43.351	84.666	68.447	16.264
Levant_ChL	Anatolia_ChL	Anatolia_N	Levant_BA_South	09NW	0.208809	-1.055	0.863	1.192	0.402	0.301	0.19
Levant_ChL	Anatolia_ChL	Anatolia_N	Levant_N	09NW	0.021082	0.579	-0.14	0.561	0.207	0.205	0.049
Levant_ChL	Anatolia_ChL	Anatolia_N	SHG	09NW	5e-05	-0.687	1.884	-0.197	1.544	1.604	0.071
Levant_ChL	Anatolia_ChL	Anatolia_N	Steppe_EMBA	09NW	0.272593	1.399	-0.07	-0.329	0.283	0.261	0.049
Levant_ChL	Anatolia_ChL	Anatolia_N	Steppe_Eneolithic	09NW	0.203212	1.259	0.059	-0.318	0.27	0.252	0.045
Levant_ChL	Anatolia_ChL	Anatolia_N	Steppe_IA	09NW	0.085972	1.88	-0.428	-0.452	0.499	0.443	0.1
Levant_ChL	Anatolia_ChL	Anatolia_N	Steppe_MLBA	09NW	0.058624	0.968	0.416	-0.383	0.226	0.218	0.043
Levant_ChL	Anatolia_ChL	Anatolia_N	Switzerland_HG	09NW	0.003375	-1.919	3.085	-0.166	1.45	1.509	0.067
Levant_ChL	Anatolia_ChL	Armenia_ChL	Anatolia_N	09NW	0.438129	2.982	-1.399	-0.583	1.162	0.555	0.727
Levant_ChL	Anatolia_ChL	Armenia_ChL	Armenia_EBA	09NW	0.370395	2.068	-1.969	0.901	0.333	0.913	0.945
Levant_ChL	Anatolia_ChL	Armenia_ChL	Armenia_MLBA	09NW	0.218618	2.183	-0.973	-0.211	0.523	1.882	1.449
Levant_ChL	Anatolia_ChL	Armenia_ChL	Levant_BA_North	09NW	0.265623	1.836	-1.161	0.325	0.411	0.266	0.276
Levant_ChL	Anatolia_ChL	Armenia_ChL	CHG	09NW	0.35792	2.421	-1.693	0.272	0.459	0.676	0.279
Levant_ChL	Anatolia_ChL	Armenia_ChL	EHG	09NW	0.269427	1.818	-0.72	-0.098	0.412	0.475	0.077
Levant_ChL	Anatolia_ChL	Armenia_ChL	Europe_EN	09NW	0.46306	2.564	-1.234	-0.331	0.467	0.347	0.239
Levant_ChL	Anatolia_ChL	Armenia_ChL	Europe_LNBA	09NW	0.482764	1.974	-0.773	-0.201	0.263	0.305	0.096
Levant_ChL	Anatolia_ChL	Armenia_ChL	Europe_MNChL	09NW	0.461917	2.312	-1.155	-0.157	0.323	0.301	0.096
Levant_ChL	Anatolia_ChL	Armenia_ChL	Iberia_BA	09NW	0.399172	2.465	-1.136	-0.33	0.414	0.329	0.261
Levant_ChL	Anatolia_ChL	Armenia_ChL	Iran_ChL	09NW	0.398524	2.169	-1.478	0.309	0.301	0.386	0.213
Levant_ChL	Anatolia_ChL	Armenia_ChL	Iran_LN	09NW	0.31845	2.132	-1.335	0.202	0.295	0.325	0.166
Levant_ChL	Anatolia_ChL	Armenia_ChL	Iran_HotuIIIb	09NW	0.294674	1.683	-1.081	0.398	0.425	0.254	0.27
Levant_ChL	Anatolia_ChL	Armenia_ChL	Iran_N	09NW	0.304184	2.25	-1.381	0.13	0.32	0.368	0.12
Levant_ChL	Anatolia_ChL	Armenia_ChL	Levant_BA_South	09NW	0.543874	1.117	-0.745	0.628	0.348	0.205	0.192
Levant_ChL	Anatolia_ChL	Armenia_ChL	Levant_N	09NW	0.262071	0.781	-0.241	0.46	0.812	0.572	0.249
Levant_ChL	Anatolia_ChL	Armenia_ChL	SHG	09NW	0.419209	2.072	-1.006	-0.066	0.273	0.281	0.037
Levant_ChL	Anatolia_ChL	Armenia_ChL	Steppe_EMBA	09NW	0.314149	1.453	-0.171	-0.282	0.5	0.651	0.162
Levant_ChL	Anatolia_ChL	Armenia_ChL	Steppe_Eneolithic	09NW	0.385147	1.612	-0.379	-0.234	0.362	0.46	0.115
Levant_ChL	Anatolia_ChL	Armenia_ChL	Steppe_IA	09NW	0.219125	1.805	-0.584	-0.221	1.336	1.981	0.661
Levant_ChL	Anatolia_ChL	Armenia_ChL	Steppe_MLBA	09NW	0.462946	1.873	-0.645	-0.227	0.272	0.335	0.106
Levant_ChL	Anatolia_ChL	Armenia_ChL	Switzerland_HG	09NW	0.417968	2.188	-1.151	-0.037	0.288	0.286	0.023
Levant_ChL	Anatolia_ChL	Iran_ChL	Anatolia_N	09NW	0.108358	-148.886	43.938	105.947	66.758	19.711	47.116
Levant_ChL	Anatolia_ChL	Iran_ChL	Armenia_ChL	09NW	0.398524	2.169	0.309	-1.478	0.301	0.213	0.386
Levant_ChL	Anatolia_ChL	Iran_ChL	Armenia_EBA	09NW	0.751483	2.399	1.222	-2.622	0.499	0.637	1.03
Levant_ChL	Anatolia_ChL	Iran_ChL	Armenia_MLBA	09NW	0.268944	1.827	0.407	-1.234	0.194	0.207	0.28
Levant_ChL	Anatolia_ChL	Iran_ChL	Levant_BA_North	09NW	0.072698	0.305	-1.02	1.715	0.224	0.146	0.312
Levant_ChL	Anatolia_ChL	Iran_ChL	CHG	09NW	0.55284	0.862	1.579	-1.441	0.186	0.47	0.327
Levant_ChL	Anatolia_ChL	Iran_ChL	EHG	09NW	0.10119	1.4	-0.205	-0.196	0.104	0.101	0.029
Levant_ChL	Anatolia_ChL	Iran_ChL	Europe_EN	09NW	0.041127	3.426	-1.125	-1.301	1.011	0.48	0.579
Levant_ChL	Anatolia_ChL	Iran_ChL	Europe_LNBA	09NW	0.231618	1.746	-0.358	-0.388	0.157	0.126	0.07
Levant_ChL	Anatolia_ChL	Iran_ChL	Europe_MNChL	09NW	0.017194	2.401	-0.905	-0.496	0.375	0.261	0.141
Levant_ChL	Anatolia_ChL	Iran_ChL	Iberia_BA	09NW	0.068566	3.024	-0.813	-1.211	0.761	0.343	0.485
Levant_ChL	Anatolia_ChL	Iran_ChL	Iran_LN	09NW	0.082907	1.513	-2.98	2.468	0.319	1.57	1.397
Levant_ChL	Anatolia_ChL	Iran_ChL	Iran_HotuIIIb	09NW	0.047775	0.157	-0.732	1.575	0.169	0.101	0.218
Levant_ChL	Anatolia_ChL	Iran_ChL	Iran_N	09NW	0.047205	-2.02	7.534	-4.514	6.173	14.547	8.402
Levant_ChL	Anatolia_ChL	Iran_ChL	Levant_BA_South	09NW	0.50273	0.247	-0.408	1.162	0.131	0.069	0.131
Levant_ChL	Anatolia_ChL	Iran_ChL	Levant_N	09NW	0.019364	0.35	0.071	0.579	0.109	0.066	0.054
Levant_ChL	Anatolia_ChL	Iran_ChL	SHG	09NW	0.057159	1.801	-0.624	-0.177	0.174	0.154	0.035
Levant_ChL	Anatolia_ChL	Iran_ChL	Steppe_EMBA	09NW	0.264459	1.352	-0.031	-0.321	0.096	0.098	0.044
Levant_ChL	Anatolia_ChL	Iran_ChL	Steppe_Eneolithic	09NW	0.340271	1.433	-0.122	-0.312	0.107	0.102	0.047
Levant_ChL	Anatolia_ChL	Iran_ChL	Steppe_IA	09NW	0.030206	1.394	0.024	-0.419	0.113	0.122	0.072
Levant_ChL	Anatolia_ChL	Iran_ChL	Steppe_MLBA	09NW	0.324249	1.645	-0.258	-0.386	0.135	0.114	0.065
Levant_ChL	Anatolia_ChL	Iran_ChL	Switzerland_HG	09NW	0.002351	1.977	-0.867	-0.111	0.233	0.213	0.027
Levant_ChL	Anatolia_ChL	Iran_N	Anatolia_N	09NW	0.034477	-225.854	43.351	183.503	84.666	16.264	68.447
Levant_ChL	Anatolia_ChL	Iran_N	Armenia_ChL	09NW	0.304184	2.25	0.13	-1.381	0.32	0.12	0.368
Levant_ChL	Anatolia_ChL	Iran_N	Armenia_EBA	09NW	0.345494	2.623	0.501	-2.124	0.567	0.272	0.787
Levant_ChL	Anatolia_ChL	Iran_N	Armenia_MLBA	09NW	0.160002	1.945	0.174	-1.119	0.208	0.112	0.256
Levant_ChL	Anatolia_ChL	Iran_N	Levant_BA_North	09NW	0.452988	-0.248	-0.63	1.878	0.265	0.095	0.333
Levant_ChL	Anatolia_ChL	Iran_N	CHG	09NW	0.306653	1.468	0.786	-1.254	0.114	0.225	0.284
Levant_ChL	Anatolia_ChL	Iran_N	EHG	09NW	0.152502	1.339	-0.138	-0.201	0.065	0.057	0.028
Levant_ChL	Anatolia_ChL	Iran_N	Europe_EN	09NW	0.003936	2.913	-0.63	-1.283	0.68	0.234	0.479
Levant_ChL	Anatolia_ChL	Iran_N	Europe_LNBA	09NW	0.181339	1.611	-0.215	-0.396	0.108	0.071	0.065
Levant_ChL	Anatolia_ChL	Iran_N	Europe_MNChL	09NW	0.000546	1.957	-0.494	-0.464	0.22	0.127	0.112
Levant_ChL	Anatolia_ChL	Iran_N	Iberia_BA	09NW	0.028609	2.722	-0.471	-1.251	0.59	0.183	0.451
Levant_ChL	Anatolia_ChL	Iran_N	Iran_ChL	09NW	0.047205	-2.02	-4.514	7.534	6.173	8.402	14.547
Levant_ChL	Anatolia_ChL	Iran_N	Iran_LN	09NW	0.98264	-0.034	-2.277	3.311	0.744	1.376	2.08
Levant_ChL	Anatolia_ChL	Iran_N	Iran_HotuIIIb	09NW	0.055852	-0.231	-0.478	1.709	0.198	0.073	0.25
Levant_ChL	Anatolia_ChL	Iran_N	Levant_BA_South	09NW	0.357601	0.04	-0.242	1.201	0.133	0.041	0.138
Levant_ChL	Anatolia_ChL	Iran_N	Levant_N	09NW	0.028641	0.37	0.051	0.579	0.071	0.033	0.048
Levant_ChL	Anatolia_ChL	Iran_N	SHG	09NW	0.01484	1.546	-0.368	-0.179	0.101	0.081	0.031
Levant_ChL	Anatolia_ChL	Iran_N	Steppe_EMBA	09NW	0.289221	1.358	-0.038	-0.319	0.066	0.058	0.044
Levant_ChL	Anatolia_ChL	Iran_N	Steppe_Eneolithic	09NW	0.425645	1.407	-0.093	-0.314	0.074	0.06	0.045
Levant_ChL	Anatolia_ChL	Iran_N	Steppe_IA	09NW	0.029931	1.422	-0.012	-0.41	0.082	0.067	0.069
Levant_ChL	Anatolia_ChL	Iran_N	Steppe_MLBA	09NW	0.356445	1.56	-0.164	-0.395	0.096	0.066	0.062
Levant_ChL	Anatolia_ChL	Iran_N	Switzerland_HG	09NW	1.7e-05	1.564	-0.463	-0.101	0.117	0.102	0.022
Levant_ChL	Anatolia_ChL	Levant_N	Anatolia_N	09NW	0.021082	0.579	0.561	-0.14	0.207	0.049	0.205
Levant_ChL	Anatolia_ChL	Levant_N	Armenia_ChL	09NW	0.262071	0.781	0.46	-0.241	0.812	0.249	0.572
Levant_ChL	Anatolia_ChL	Levant_N	Armenia_EBA	09NW	0.015866	-3.032	1.467	2.565	3.688	1.069	2.621
Levant_ChL	Anatolia_ChL	Levant_N	Armenia_MLBA	09NW	0.073796	-1.648	1.291	1.357	1.963	0.7	1.265
Levant_ChL	Anatolia_ChL	Levant_N	Levant_BA_North	09NW	0.034704	0.305	0.537	0.158	0.104	0.038	0.098
Levant_ChL	Anatolia_ChL	Levant_N	CHG	09NW	0.016847	0.339	0.6	0.061	0.166	0.091	0.08
Levant_ChL	Anatolia_ChL	Levant_N	EHG	09NW	0.43205	0.689	0.387	-0.076	0.107	0.081	0.03
Levant_ChL	Anatolia_ChL	Levant_N	Europe_EN	09NW	0.017191	0.519	0.542	-0.062	0.106	0.049	0.078
Levant_ChL	Anatolia_ChL	Levant_N	Europe_LNBA	09NW	0.131533	0.682	0.428	-0.111	0.134	0.083	0.057
Levant_ChL	Anatolia_ChL	Levant_N	Europe_MNChL	09NW	0.023205	0.505	0.534	-0.039	0.067	0.048	0.032
Levant_ChL	Anatolia_ChL	Levant_N	Iberia_BA	09NW	0.095534	0.647	0.521	-0.168	0.129	0.054	0.097
Levant_ChL	Anatolia_ChL	Levant_N	Iran_ChL	09NW	0.019364	0.35	0.579	0.071	0.109	0.054	0.066
Levant_ChL	Anatolia_ChL	Levant_N	Iran_LN	09NW	0.034295	0.345	0.573	0.082	0.079	0.045	0.049
Levant_ChL	Anatolia_ChL	Levant_N	Iran_HotuIIIb	09NW	0.035985	0.288	0.527	0.185	0.097	0.036	0.096
Levant_ChL	Anatolia_ChL	Levant_N	Iran_N	09NW	0.028641	0.37	0.579	0.051	0.071	0.048	0.033
Levant_ChL	Anatolia_ChL	Levant_N	Levant_BA_South	09NW	0.012515	0.338	0.491	0.171	0.182	0.098	0.266
Levant_ChL	Anatolia_ChL	Levant_N	SHG	09NW	0.067254	0.529	0.5	-0.029	0.061	0.052	0.014
Levant_ChL	Anatolia_ChL	Levant_N	Steppe_EMBA	09NW	0.436785	0.864	0.298	-0.162	0.238	0.153	0.088
Levant_ChL	Anatolia_ChL	Levant_N	Steppe_Eneolithic	09NW	0.618008	0.816	0.331	-0.147	0.169	0.11	0.063
Levant_ChL	Anatolia_ChL	Levant_N	Steppe_IA	09NW	0.054974	0.636	0.446	-0.082	0.433	0.248	0.187
Levant_ChL	Anatolia_ChL	Levant_N	Steppe_MLBA	09NW	0.281678	0.761	0.383	-0.144	0.161	0.098	0.069
Levant_ChL	Anatolia_ChL	Levant_N	Switzerland_HG	09NW	0.02729	0.477	0.534	-0.011	0.048	0.046	0.007
Levant_ChL	Anatolia_N	Anatolia_ChL	Armenia_ChL	09NW	0.438129	-0.583	2.982	-1.399	0.727	1.162	0.555
Levant_ChL	Anatolia_N	Anatolia_ChL	Armenia_EBA	09NW	0.333014	-1.163	3.778	-1.615	1.858	3.112	1.373
Levant_ChL	Anatolia_N	Anatolia_ChL	Armenia_MLBA	09NW	0.354143	-0.809	2.962	-1.153	0.774	1.129	0.445
Levant_ChL	Anatolia_N	Anatolia_ChL	Levant_BA_North	09NW	0.125133	2.104	-2.77	1.666	1.242	2.055	0.928
Levant_ChL	Anatolia_N	Anatolia_ChL	CHG	09NW	0.112431	-1.893	3.763	-0.87	1.882	2.398	0.57
Levant_ChL	Anatolia_N	Anatolia_ChL	EHG	09NW	0.011671	-0.048	1.25	-0.202	0.323	0.334	0.03
Levant_ChL	Anatolia_N	Anatolia_ChL	Europe_EN	09NW	0.007634	4.236	-1.167	-2.069	1.305	0.847	0.548
Levant_ChL	Anatolia_N	Anatolia_ChL	Europe_LNBA	09NW	0.010381	0.689	0.692	-0.381	0.223	0.221	0.035
Levant_ChL	Anatolia_N	Anatolia_ChL	Europe_MNChL	09NW	0.003398	3.146	-1.44	-0.706	1.135	0.969	0.198
Levant_ChL	Anatolia_N	Anatolia_ChL	Iberia_BA	09NW	0.001026	1.92	0.5	-1.42	0.722	0.528	0.303
Levant_ChL	Anatolia_N	Anatolia_ChL	Iran_ChL	09NW	0.108358	105.947	-148.886	43.938	47.116	66.758	19.711
Levant_ChL	Anatolia_N	Anatolia_ChL	Iran_LN	09NW	0.018076	4198.52	-5756.26	1558.73	22997.2	31171.6	8174.61
Levant_ChL	Anatolia_N	Anatolia_ChL	Iran_HotuIIIb	09NW	0.020987	1.919	-2.583	1.664	1.213	1.961	0.865
Levant_ChL	Anatolia_N	Anatolia_ChL	Iran_N	09NW	0.034477	183.503	-225.854	43.351	68.447	84.666	16.264
Levant_ChL	Anatolia_N	Anatolia_ChL	Levant_BA_South	09NW	0.208809	0.863	-1.055	1.192	0.301	0.402	0.19
Levant_ChL	Anatolia_N	Anatolia_ChL	Levant_N	09NW	0.021082	-0.14	0.579	0.561	0.205	0.207	0.049
Levant_ChL	Anatolia_N	Anatolia_ChL	SHG	09NW	5e-05	1.884	-0.687	-0.197	1.604	1.544	0.071
Levant_ChL	Anatolia_N	Anatolia_ChL	Steppe_EMBA	09NW	0.272593	-0.07	1.399	-0.329	0.261	0.283	0.049
Levant_ChL	Anatolia_N	Anatolia_ChL	Steppe_Eneolithic	09NW	0.203212	0.059	1.259	-0.318	0.252	0.27	0.045
Levant_ChL	Anatolia_N	Anatolia_ChL	Steppe_IA	09NW	0.085972	-0.428	1.88	-0.452	0.443	0.499	0.1
Levant_ChL	Anatolia_N	Anatolia_ChL	Steppe_MLBA	09NW	0.058624	0.416	0.968	-0.383	0.218	0.226	0.043
Levant_ChL	Anatolia_N	Anatolia_ChL	Switzerland_HG	09NW	0.003375	3.085	-1.919	-0.166	1.509	1.45	0.067
Levant_ChL	Anatolia_N	Armenia_ChL	Anatolia_ChL	09NW	0.438129	-0.583	-1.399	2.982	0.727	0.555	1.162
Levant_ChL	Anatolia_N	Armenia_ChL	Armenia_EBA	09NW	0.095332	1.353	-3.234	2.882	0.283	1.365	1.277
Levant_ChL	Anatolia_N	Armenia_ChL	Armenia_MLBA	09NW	0.029107	-116.561	720.868	-603.306	30.972	188.348	157.522
Levant_ChL	Anatolia_N	Armenia_ChL	Levant_BA_North	09NW	6e-06	0.915	-0.802	0.887	0.096	0.112	0.111
Levant_ChL	Anatolia_N	Armenia_ChL	CHG	09NW	1.9e-05	2.743	-3.223	1.48	1.041	2.044	1.026
Levant_ChL	Anatolia_N	Armenia_ChL	EHG	09NW	0	0.755	0.518	-0.273	0.11	0.136	0.03
Levant_ChL	Anatolia_N	Armenia_ChL	Europe_EN	09NW	0.001118	2.909	-0.37	-1.539	0.226	0.103	0.187
Levant_ChL	Anatolia_N	Armenia_ChL	Europe_LNBA	09NW	1e-06	1.194	0.266	-0.46	0.061	0.077	0.035
Levant_ChL	Anatolia_N	Armenia_ChL	Europe_MNChL	09NW	2.3e-05	1.87	-0.377	-0.493	0.099	0.083	0.045
Levant_ChL	Anatolia_N	Armenia_ChL	Iberia_BA	09NW	0.000956	2.475	0.197	-1.672	0.298	0.182	0.335
Levant_ChL	Anatolia_N	Armenia_ChL	Iran_ChL	09NW	0.000164	1.66	-1.664	1.004	0.152	0.299	0.188
Levant_ChL	Anatolia_N	Armenia_ChL	Iran_LN	09NW	0	1.518	-1.248	0.73	0.141	0.223	0.134
Levant_ChL	Anatolia_N	Armenia_ChL	Iran_HotuIIIb	09NW	0	0.683	-0.59	0.907	0.086	0.089	0.081
Levant_ChL	Anatolia_N	Armenia_ChL	Iran_N	09NW	0	1.907	-1.459	0.551	0.205	0.298	0.115
Levant_ChL	Anatolia_N	Armenia_ChL	Levant_BA_South	09NW	0.297461	0.496	-0.399	0.903	0.082	0.073	0.074
Levant_ChL	Anatolia_N	Armenia_ChL	Levant_N	09NW	0.00048	0.138	0.211	0.651	0.096	0.064	0.046
Levant_ChL	Anatolia_N	Armenia_ChL	SHG	09NW	0	1.361	-0.197	-0.163	0.073	0.074	0.013
Levant_ChL	Anatolia_N	Armenia_ChL	Steppe_EMBA	09NW	0.000544	0.489	1.102	-0.591	0.116	0.167	0.062
Levant_ChL	Anatolia_N	Armenia_ChL	Steppe_Eneolithic	09NW	3e-06	0.692	0.802	-0.494	0.107	0.15	0.055
Levant_ChL	Anatolia_N	Armenia_ChL	Steppe_IA	09NW	0.000723	0.349	1.669	-1.017	0.276	0.492	0.237
Levant_ChL	Anatolia_N	Armenia_ChL	Steppe_MLBA	09NW	0	1.044	0.46	-0.504	0.068	0.095	0.043
Levant_ChL	Anatolia_N	Armenia_ChL	Switzerland_HG	09NW	1e-06	1.588	-0.483	-0.105	0.086	0.083	0.01
Levant_ChL	Anatolia_N	Iran_ChL	Anatolia_ChL	09NW	0.108358	105.947	43.938	-148.886	47.116	19.711	66.758
Levant_ChL	Anatolia_N	Iran_ChL	Armenia_ChL	09NW	0.000164	1.66	1.004	-1.664	0.152	0.188	0.299
Levant_ChL	Anatolia_N	Iran_ChL	Armenia_EBA	09NW	0.47913	1.885	2.096	-2.981	0.324	0.674	0.954
Levant_ChL	Anatolia_N	Iran_ChL	Armenia_MLBA	09NW	0.000687	1.376	1.114	-1.49	0.107	0.183	0.238
Levant_ChL	Anatolia_N	Iran_ChL	Levant_BA_North	09NW	0.073831	0.194	-0.95	1.756	0.123	0.159	0.249
Levant_ChL	Anatolia_N	Iran_ChL	CHG	09NW	0.791552	0.639	1.784	-1.423	0.108	0.338	0.267
Levant_ChL	Anatolia_N	Iran_ChL	EHG	09NW	0	1.024	0.165	-0.19	0.037	0.037	0.015
Levant_ChL	Anatolia_N	Iran_ChL	Europe_EN	09NW	3.4e-05	3.018	-0.207	-1.811	0.271	0.073	0.225
Levant_ChL	Anatolia_N	Iran_ChL	Europe_LNBA	09NW	2e-06	1.255	0.143	-0.398	0.041	0.035	0.027
Levant_ChL	Anatolia_N	Iran_ChL	Europe_MNChL	09NW	0	1.775	-0.203	-0.572	0.089	0.052	0.049
Levant_ChL	Anatolia_N	Iran_ChL	Iberia_BA	09NW	0.000793	2.413	0.102	-1.515	0.297	0.091	0.279
Levant_ChL	Anatolia_N	Iran_ChL	Iran_LN	09NW	0.008189	1.008	-2.931	2.924	0.408	4.192	3.94
Levant_ChL	Anatolia_N	Iran_ChL	Iran_HotuIIIb	09NW	0.034305	0.004	-0.767	1.763	0.128	0.147	0.252
Levant_ChL	Anatolia_N	Iran_ChL	Iran_N	09NW	0.002174	328.968	-982.874	654.906	78.295	234.479	156.206
Levant_ChL	Anatolia_N	Iran_ChL	Levant_BA_South	09NW	0.544683	0.176	-0.343	1.167	0.077	0.067	0.11
Levant_ChL	Anatolia_N	Iran_ChL	Levant_N	09NW	0.068205	0.259	0.161	0.58	0.048	0.03	0.035
Levant_ChL	Anatolia_N	Iran_ChL	SHG	09NW	0	1.281	-0.099	-0.181	0.047	0.04	0.013
Levant_ChL	Anatolia_N	Iran_ChL	Steppe_EMBA	09NW	0	0.978	0.346	-0.324	0.035	0.041	0.023
Levant_ChL	Anatolia_N	Iran_ChL	Steppe_Eneolithic	09NW	0	1.035	0.267	-0.302	0.038	0.041	0.023
Levant_ChL	Anatolia_N	Iran_ChL	Steppe_IA	09NW	0	1.021	0.458	-0.479	0.05	0.061	0.049
Levant_ChL	Anatolia_N	Iran_ChL	Steppe_MLBA	09NW	0	1.187	0.198	-0.385	0.04	0.037	0.027
Levant_ChL	Anatolia_N	Iran_ChL	Switzerland_HG	09NW	0	1.405	-0.281	-0.124	0.063	0.055	0.011
Levant_ChL	Anatolia_N	Iran_N	Anatolia_ChL	09NW	0.034477	183.503	43.351	-225.854	68.447	16.264	84.666
Levant_ChL	Anatolia_N	Iran_N	Armenia_ChL	09NW	0	1.907	0.551	-1.459	0.205	0.115	0.298
Levant_ChL	Anatolia_N	Iran_N	Armenia_EBA	09NW	7.4e-05	2.518	1.317	-2.836	0.572	0.485	1.037
Levant_ChL	Anatolia_N	Iran_N	Armenia_MLBA	09NW	0	1.673	0.633	-1.306	0.147	0.118	0.238
Levant_ChL	Anatolia_N	Iran_N	Levant_BA_North	09NW	0.327343	-0.117	-0.636	1.752	0.168	0.111	0.264
Levant_ChL	Anatolia_N	Iran_N	CHG	09NW	0.030668	1.238	1.187	-1.425	0.092	0.253	0.305
Levant_ChL	Anatolia_N	Iran_N	EHG	09NW	0	1.098	0.085	-0.183	0.031	0.029	0.015
Levant_ChL	Anatolia_N	Iran_N	Europe_EN	09NW	1e-05	2.885	-0.118	-1.767	0.237	0.045	0.213
Levant_ChL	Anatolia_N	Iran_N	Europe_LNBA	09NW	0	1.309	0.086	-0.394	0.036	0.025	0.028
Levant_ChL	Anatolia_N	Iran_N	Europe_MNChL	09NW	0	1.667	-0.116	-0.551	0.068	0.033	0.046
Levant_ChL	Anatolia_N	Iran_N	Iberia_BA	09NW	0.000619	2.477	0.049	-1.526	0.301	0.062	0.287
Levant_ChL	Anatolia_N	Iran_N	Iran_ChL	09NW	0.002174	328.968	654.906	-982.874	78.295	156.206	234.479
Levant_ChL	Anatolia_N	Iran_N	Iran_LN	09NW	0.996273	-0.076	-2.334	3.41	0.946	2.298	3.215
Levant_ChL	Anatolia_N	Iran_N	Iran_HotuIIIb	09NW	0.099925	-0.267	-0.562	1.829	0.161	0.102	0.251
Levant_ChL	Anatolia_N	Iran_N	Levant_BA_South	09NW	0.404314	0.072	-0.226	1.153	0.084	0.044	0.108
Levant_ChL	Anatolia_N	Iran_N	Levant_N	09NW	0.108637	0.308	0.113	0.579	0.041	0.02	0.035
Levant_ChL	Anatolia_N	Iran_N	SHG	09NW	0	1.255	-0.072	-0.183	0.034	0.027	0.013
Levant_ChL	Anatolia_N	Iran_N	Steppe_EMBA	09NW	0	1.096	0.201	-0.297	0.03	0.032	0.023
Levant_ChL	Anatolia_N	Iran_N	Steppe_Eneolithic	09NW	0	1.131	0.154	-0.285	0.033	0.031	0.023
Levant_ChL	Anatolia_N	Iran_N	Steppe_IA	09NW	0	1.186	0.254	-0.44	0.046	0.04	0.048
Levant_ChL	Anatolia_N	Iran_N	Steppe_MLBA	09NW	0	1.259	0.116	-0.375	0.036	0.028	0.027
Levant_ChL	Anatolia_N	Iran_N	Switzerland_HG	09NW	0	1.288	-0.168	-0.12	0.04	0.033	0.01
Levant_ChL	Anatolia_N	Levant_N	Anatolia_ChL	09NW	0.021082	-0.14	0.561	0.579	0.205	0.049	0.207
Levant_ChL	Anatolia_N	Levant_N	Armenia_ChL	09NW	0.00048	0.138	0.651	0.211	0.096	0.046	0.064
Levant_ChL	Anatolia_N	Levant_N	Armenia_EBA	09NW	0.018805	0.144	0.625	0.231	0.077	0.041	0.052
Levant_ChL	Anatolia_N	Levant_N	Armenia_MLBA	09NW	0.003311	0.137	0.658	0.206	0.086	0.046	0.053
Levant_ChL	Anatolia_N	Levant_N	Levant_BA_North	09NW	0.216116	0.233	0.494	0.273	0.047	0.035	0.046
Levant_ChL	Anatolia_N	Levant_N	CHG	09NW	0.047025	0.225	0.638	0.137	0.058	0.041	0.028
Levant_ChL	Anatolia_N	Levant_N	EHG	09NW	1e-06	0.446	0.564	-0.01	0.107	0.083	0.026
Levant_ChL	Anatolia_N	Levant_N	Europe_EN	09NW	0.000737	1.232	0.394	-0.626	0.299	0.082	0.224
Levant_ChL	Anatolia_N	Levant_N	Europe_LNBA	09NW	1e-06	0.582	0.488	-0.07	0.292	0.179	0.114
Levant_ChL	Anatolia_N	Levant_N	Europe_MNChL	09NW	0.003208	0.769	0.422	-0.191	0.097	0.056	0.046
Levant_ChL	Anatolia_N	Levant_N	Iberia_BA	09NW	0.00297	1.312	0.372	-0.685	0.472	0.131	0.352
Levant_ChL	Anatolia_N	Levant_N	Iran_ChL	09NW	0.068205	0.259	0.58	0.161	0.048	0.035	0.03
Levant_ChL	Anatolia_N	Levant_N	Iran_LN	09NW	0.113768	0.281	0.562	0.157	0.044	0.035	0.028
Levant_ChL	Anatolia_N	Levant_N	Iran_HotuIIIb	09NW	0.082209	0.217	0.484	0.299	0.043	0.033	0.045
Levant_ChL	Anatolia_N	Levant_N	Iran_N	09NW	0.108637	0.308	0.579	0.113	0.041	0.035	0.02
Levant_ChL	Anatolia_N	Levant_N	Levant_BA_South	09NW	0.035842	0.226	0.391	0.382	0.049	0.054	0.078
Levant_ChL	Anatolia_N	Levant_N	SHG	09NW	0.010787	0.71	0.369	-0.079	0.073	0.058	0.017
Levant_ChL	Anatolia_N	Levant_N	Steppe_EMBA	09NW	6e-06	0.219	0.709	0.071	0.13	0.091	0.042
Levant_ChL	Anatolia_N	Levant_N	Steppe_Eneolithic	09NW	1e-06	0.333	0.639	0.028	0.139	0.097	0.045
Levant_ChL	Anatolia_N	Levant_N	Steppe_IA	09NW	0.000516	0.127	0.739	0.134	0.11	0.071	0.044
Levant_ChL	Anatolia_N	Levant_N	Steppe_MLBA	09NW	1e-06	0.409	0.59	0.001	0.224	0.14	0.085
Levant_ChL	Anatolia_N	Levant_N	Switzerland_HG	09NW	0.007021	0.584	0.454	-0.038	0.051	0.045	0.008
Levant_ChL	Armenia_ChL	Anatolia_ChL	Anatolia_N	09NW	0.438129	-1.399	2.982	-0.583	0.555	1.162	0.727
Levant_ChL	Armenia_ChL	Anatolia_ChL	Armenia_EBA	09NW	0.370395	-1.969	2.068	0.901	0.913	0.333	0.945
Levant_ChL	Armenia_ChL	Anatolia_ChL	Armenia_MLBA	09NW	0.218618	-0.973	2.183	-0.211	1.882	0.523	1.449
Levant_ChL	Armenia_ChL	Anatolia_ChL	Levant_BA_North	09NW	0.265623	-1.161	1.836	0.325	0.266	0.411	0.276
Levant_ChL	Armenia_ChL	Anatolia_ChL	CHG	09NW	0.35792	-1.693	2.421	0.272	0.676	0.459	0.279
Levant_ChL	Armenia_ChL	Anatolia_ChL	EHG	09NW	0.269427	-0.72	1.818	-0.098	0.475	0.412	0.077
Levant_ChL	Armenia_ChL	Anatolia_ChL	Europe_EN	09NW	0.46306	-1.234	2.564	-0.331	0.347	0.467	0.239
Levant_ChL	Armenia_ChL	Anatolia_ChL	Europe_LNBA	09NW	0.482764	-0.773	1.974	-0.201	0.305	0.263	0.096
Levant_ChL	Armenia_ChL	Anatolia_ChL	Europe_MNChL	09NW	0.461917	-1.155	2.312	-0.157	0.301	0.323	0.096
Levant_ChL	Armenia_ChL	Anatolia_ChL	Iberia_BA	09NW	0.399172	-1.136	2.465	-0.33	0.329	0.414	0.261
Levant_ChL	Armenia_ChL	Anatolia_ChL	Iran_ChL	09NW	0.398524	-1.478	2.169	0.309	0.386	0.301	0.213
Levant_ChL	Armenia_ChL	Anatolia_ChL	Iran_LN	09NW	0.31845	-1.335	2.132	0.202	0.325	0.295	0.166
Levant_ChL	Armenia_ChL	Anatolia_ChL	Iran_HotuIIIb	09NW	0.294674	-1.081	1.683	0.398	0.254	0.425	0.27
Levant_ChL	Armenia_ChL	Anatolia_ChL	Iran_N	09NW	0.304184	-1.381	2.25	0.13	0.368	0.32	0.12
Levant_ChL	Armenia_ChL	Anatolia_ChL	Levant_BA_South	09NW	0.543874	-0.745	1.117	0.628	0.205	0.348	0.192
Levant_ChL	Armenia_ChL	Anatolia_ChL	Levant_N	09NW	0.262071	-0.241	0.781	0.46	0.572	0.812	0.249
Levant_ChL	Armenia_ChL	Anatolia_ChL	SHG	09NW	0.419209	-1.006	2.072	-0.066	0.281	0.273	0.037
Levant_ChL	Armenia_ChL	Anatolia_ChL	Steppe_EMBA	09NW	0.314149	-0.171	1.453	-0.282	0.651	0.5	0.162
Levant_ChL	Armenia_ChL	Anatolia_ChL	Steppe_Eneolithic	09NW	0.385147	-0.379	1.612	-0.234	0.46	0.362	0.115
Levant_ChL	Armenia_ChL	Anatolia_ChL	Steppe_IA	09NW	0.219125	-0.584	1.805	-0.221	1.981	1.336	0.661
Levant_ChL	Armenia_ChL	Anatolia_ChL	Steppe_MLBA	09NW	0.462946	-0.645	1.873	-0.227	0.335	0.272	0.106
Levant_ChL	Armenia_ChL	Anatolia_ChL	Switzerland_HG	09NW	0.417968	-1.151	2.188	-0.037	0.286	0.288	0.023
Levant_ChL	Armenia_ChL	Anatolia_N	Anatolia_ChL	09NW	0.438129	-1.399	-0.583	2.982	0.555	0.727	1.162
Levant_ChL	Armenia_ChL	Anatolia_N	Armenia_EBA	09NW	0.095332	-3.234	1.353	2.882	1.365	0.283	1.277
Levant_ChL	Armenia_ChL	Anatolia_N	Armenia_MLBA	09NW	0.029107	720.868	-116.561	-603.306	188.348	30.972	157.522
Levant_ChL	Armenia_ChL	Anatolia_N	Levant_BA_North	09NW	6e-06	-0.802	0.915	0.887	0.112	0.096	0.111
Levant_ChL	Armenia_ChL	Anatolia_N	CHG	09NW	1.9e-05	-3.223	2.743	1.48	2.044	1.041	1.026
Levant_ChL	Armenia_ChL	Anatolia_N	EHG	09NW	0	0.518	0.755	-0.273	0.136	0.11	0.03
Levant_ChL	Armenia_ChL	Anatolia_N	Europe_EN	09NW	0.001118	-0.37	2.909	-1.539	0.103	0.226	0.187
Levant_ChL	Armenia_ChL	Anatolia_N	Europe_LNBA	09NW	1e-06	0.266	1.194	-0.46	0.077	0.061	0.035
Levant_ChL	Armenia_ChL	Anatolia_N	Europe_MNChL	09NW	2.3e-05	-0.377	1.87	-0.493	0.083	0.099	0.045
Levant_ChL	Armenia_ChL	Anatolia_N	Iberia_BA	09NW	0.000956	0.197	2.475	-1.672	0.182	0.298	0.335
Levant_ChL	Armenia_ChL	Anatolia_N	Iran_ChL	09NW	0.000164	-1.664	1.66	1.004	0.299	0.152	0.188
Levant_ChL	Armenia_ChL	Anatolia_N	Iran_LN	09NW	0	-1.248	1.518	0.73	0.223	0.141	0.134
Levant_ChL	Armenia_ChL	Anatolia_N	Iran_HotuIIIb	09NW	0	-0.59	0.683	0.907	0.089	0.086	0.081
Levant_ChL	Armenia_ChL	Anatolia_N	Iran_N	09NW	0	-1.459	1.907	0.551	0.298	0.205	0.115
Levant_ChL	Armenia_ChL	Anatolia_N	Levant_BA_South	09NW	0.297461	-0.399	0.496	0.903	0.073	0.082	0.074
Levant_ChL	Armenia_ChL	Anatolia_N	Levant_N	09NW	0.00048	0.211	0.138	0.651	0.064	0.096	0.046
Levant_ChL	Armenia_ChL	Anatolia_N	SHG	09NW	0	-0.197	1.361	-0.163	0.074	0.073	0.013
Levant_ChL	Armenia_ChL	Anatolia_N	Steppe_EMBA	09NW	0.000544	1.102	0.489	-0.591	0.167	0.116	0.062
Levant_ChL	Armenia_ChL	Anatolia_N	Steppe_Eneolithic	09NW	3e-06	0.802	0.692	-0.494	0.15	0.107	0.055
Levant_ChL	Armenia_ChL	Anatolia_N	Steppe_IA	09NW	0.000723	1.669	0.349	-1.017	0.492	0.276	0.237
Levant_ChL	Armenia_ChL	Anatolia_N	Steppe_MLBA	09NW	0	0.46	1.044	-0.504	0.095	0.068	0.043
Levant_ChL	Armenia_ChL	Anatolia_N	Switzerland_HG	09NW	1e-06	-0.483	1.588	-0.105	0.083	0.086	0.01
Levant_ChL	Armenia_ChL	Iran_ChL	Anatolia_ChL	09NW	0.398524	-1.478	0.309	2.169	0.386	0.213	0.301
Levant_ChL	Armenia_ChL	Iran_ChL	Anatolia_N	09NW	0.000164	-1.664	1.004	1.66	0.299	0.188	0.152
Levant_ChL	Armenia_ChL	Iran_ChL	Armenia_EBA	09NW	0.80117	-0.863	-1.018	2.881	12.22	6.64	18.584
Levant_ChL	Armenia_ChL	Iran_ChL	Armenia_MLBA	09NW	0.042009	6.419	1.253	-6.672	3.705	1.082	4.315
Levant_ChL	Armenia_ChL	Iran_ChL	Levant_BA_North	09NW	0.214453	0.325	-1.232	1.908	0.149	0.17	0.158
Levant_ChL	Armenia_ChL	Iran_ChL	CHG	09NW	0.424974	0.826	2.507	-2.332	0.267	0.475	0.356
Levant_ChL	Armenia_ChL	Iran_ChL	EHG	09NW	0.102589	2.857	-1.261	-0.596	0.32	0.268	0.073
Levant_ChL	Armenia_ChL	Iran_ChL	Europe_EN	09NW	0	-4.023	2.812	2.212	1.302	0.819	0.523
Levant_ChL	Armenia_ChL	Iran_ChL	Europe_LNBA	09NW	6.6e-05	5.132	-2.6	-1.533	1.104	0.77	0.373
Levant_ChL	Armenia_ChL	Iran_ChL	Europe_MNChL	09NW	0	246.066	-179.079	-65.988	119.746	87.503	32.272
Levant_ChL	Armenia_ChL	Iran_ChL	Iberia_BA	09NW	0.000229	-4.546	2.695	2.851	1.769	0.972	0.856
Levant_ChL	Armenia_ChL	Iran_ChL	Iran_LN	09NW	0.182357	2.224	-6.076	4.852	2.461	9.37	7.11
Levant_ChL	Armenia_ChL	Iran_ChL	Iran_HotuIIIb	09NW	0.067074	0.142	-0.835	1.692	0.11	0.126	0.112
Levant_ChL	Armenia_ChL	Iran_ChL	Iran_N	09NW	0.251592	-2.395	7.065	-3.67	1.621	3.195	1.643
Levant_ChL	Armenia_ChL	Iran_ChL	Levant_BA_South	09NW	0.398292	0.157	-0.475	1.319	0.105	0.101	0.081
Levant_ChL	Armenia_ChL	Iran_ChL	Levant_N	09NW	0.00048	0.198	0.094	0.708	0.078	0.072	0.027
Levant_ChL	Armenia_ChL	Iran_ChL	SHG	09NW	7e-06	5.786	-4.006	-0.78	1.673	1.431	0.256
Levant_ChL	Armenia_ChL	Iran_ChL	Steppe_EMBA	09NW	0.125287	2.504	-0.632	-0.871	0.238	0.188	0.089
Levant_ChL	Armenia_ChL	Iran_ChL	Steppe_Eneolithic	09NW	0.138755	2.963	-1.034	-0.93	0.346	0.261	0.123
Levant_ChL	Armenia_ChL	Iran_ChL	Steppe_IA	09NW	0.010682	2.92	-0.58	-1.341	0.401	0.284	0.199
Levant_ChL	Armenia_ChL	Iran_ChL	Steppe_MLBA	09NW	0.002589	4.359	-1.945	-1.414	0.736	0.511	0.269
Levant_ChL	Armenia_ChL	Iran_ChL	Switzerland_HG	09NW	0	7.53	-5.973	-0.557	5.893	5.41	0.492
Levant_ChL	Armenia_ChL	Iran_N	Anatolia_ChL	09NW	0.304184	-1.381	0.13	2.25	0.368	0.12	0.32
Levant_ChL	Armenia_ChL	Iran_N	Anatolia_N	09NW	0	-1.459	0.551	1.907	0.298	0.115	0.205
Levant_ChL	Armenia_ChL	Iran_N	Armenia_EBA	09NW	0.671579	-5.53	-1.461	7.99	5.009	1.08	5.964
Levant_ChL	Armenia_ChL	Iran_N	Armenia_MLBA	09NW	0.033271	7.136	0.526	-6.662	5.801	0.741	6.335
Levant_ChL	Armenia_ChL	Iran_N	Levant_BA_North	09NW	0.35178	-0.107	-0.57	1.677	0.111	0.066	0.122
Levant_ChL	Armenia_ChL	Iran_N	CHG	09NW	0.876169	2.515	1.891	-3.406	0.377	0.524	0.802
Levant_ChL	Armenia_ChL	Iran_N	EHG	09NW	0.063262	2.061	-0.55	-0.511	0.111	0.081	0.048
Levant_ChL	Armenia_ChL	Iran_N	Europe_EN	09NW	0	-3.192	1.541	2.651	9.311	3.91	5.422
Levant_ChL	Armenia_ChL	Iran_N	Europe_LNBA	09NW	0	2.922	-0.869	-1.054	0.272	0.146	0.153
Levant_ChL	Armenia_ChL	Iran_N	Europe_MNChL	09NW	0	4.684	-2.183	-1.501	1.379	0.805	0.591
Levant_ChL	Armenia_ChL	Iran_N	Iberia_BA	09NW	0	-4.804	1.732	4.072	3.442	1.159	2.313
Levant_ChL	Armenia_ChL	Iran_N	Iran_ChL	09NW	0.251592	-2.395	-3.67	7.065	1.621	1.643	3.195
Levant_ChL	Armenia_ChL	Iran_N	Iran_LN	09NW	0.987385	-0.184	-2.409	3.593	0.356	0.604	0.869
Levant_ChL	Armenia_ChL	Iran_N	Iran_HotuIIIb	09NW	0.05174	-0.139	-0.414	1.552	0.082	0.05	0.089
Levant_ChL	Armenia_ChL	Iran_N	Levant_BA_South	09NW	0.357676	-0.018	-0.236	1.254	0.078	0.047	0.072
Levant_ChL	Armenia_ChL	Iran_N	Levant_N	09NW	0.000571	0.231	0.054	0.716	0.05	0.036	0.028
Levant_ChL	Armenia_ChL	Iran_N	SHG	09NW	0	2.606	-1.162	-0.444	0.249	0.19	0.071
Levant_ChL	Armenia_ChL	Iran_N	Steppe_EMBA	09NW	0.097322	2.104	-0.296	-0.808	0.111	0.071	0.072
Levant_ChL	Armenia_ChL	Iran_N	Steppe_Eneolithic	09NW	0.072959	2.279	-0.463	-0.816	0.148	0.089	0.088
Levant_ChL	Armenia_ChL	Iran_N	Steppe_IA	09NW	0.015774	2.545	-0.299	-1.246	0.219	0.115	0.168
Levant_ChL	Armenia_ChL	Iran_N	Steppe_MLBA	09NW	1.1e-05	2.821	-0.726	-1.096	0.232	0.123	0.14
Levant_ChL	Armenia_ChL	Iran_N	Switzerland_HG	09NW	0	2.663	-1.413	-0.249	0.328	0.281	0.053
Levant_ChL	Armenia_ChL	Levant_N	Anatolia_ChL	09NW	0.262071	-0.241	0.46	0.781	0.572	0.249	0.812
Levant_ChL	Armenia_ChL	Levant_N	Anatolia_N	09NW	0.00048	0.211	0.651	0.138	0.064	0.046	0.096
Levant_ChL	Armenia_ChL	Levant_N	Armenia_EBA	09NW	0.080575	-0.413	0.674	0.739	0.493	0.039	0.503
Levant_ChL	Armenia_ChL	Levant_N	Armenia_MLBA	09NW	0.027709	2.645	0.509	-2.154	2.55	0.196	2.365
Levant_ChL	Armenia_ChL	Levant_N	Levant_BA_North	09NW	0.002602	0.152	0.623	0.225	0.068	0.045	0.101
Levant_ChL	Armenia_ChL	Levant_N	CHG	09NW	0.000926	0.121	0.748	0.131	0.149	0.045	0.111
Levant_ChL	Armenia_ChL	Levant_N	EHG	09NW	0.005407	0.457	0.615	-0.072	0.072	0.047	0.028
Levant_ChL	Armenia_ChL	Levant_N	Europe_EN	09NW	0.00042	0.244	0.686	0.07	0.046	0.031	0.052
Levant_ChL	Armenia_ChL	Levant_N	Europe_LNBA	09NW	0.000198	0.294	0.708	-0.002	0.067	0.035	0.039
Levant_ChL	Armenia_ChL	Levant_N	Europe_MNChL	09NW	0.000236	0.277	0.706	0.017	0.036	0.028	0.026
Levant_ChL	Armenia_ChL	Levant_N	Iberia_BA	09NW	0.000205	0.295	0.711	-0.006	0.068	0.032	0.075
Levant_ChL	Armenia_ChL	Levant_N	Iran_ChL	09NW	0.00048	0.198	0.708	0.094	0.078	0.027	0.072
Levant_ChL	Armenia_ChL	Levant_N	Iran_LN	09NW	0.000899	0.207	0.699	0.094	0.057	0.027	0.053
Levant_ChL	Armenia_ChL	Levant_N	Iran_HotuIIIb	09NW	0.001202	0.165	0.62	0.215	0.065	0.044	0.098
Levant_ChL	Armenia_ChL	Levant_N	Iran_N	09NW	0.000571	0.231	0.716	0.054	0.05	0.028	0.036
Levant_ChL	Armenia_ChL	Levant_N	Levant_BA_South	09NW	0.000203	-0.898	-0.639	2.538	0.408	0.481	0.887
Levant_ChL	Armenia_ChL	Levant_N	SHG	09NW	0.000223	0.302	0.704	-0.006	0.037	0.03	0.012
Levant_ChL	Armenia_ChL	Levant_N	Steppe_EMBA	09NW	0.003877	0.646	0.542	-0.188	0.224	0.109	0.117
Levant_ChL	Armenia_ChL	Levant_N	Steppe_Eneolithic	09NW	0.003805	0.53	0.599	-0.129	0.127	0.064	0.066
Levant_ChL	Armenia_ChL	Levant_N	Steppe_IA	09NW	0.000443	2.314	0.051	-1.365	2.186	0.762	1.424
Levant_ChL	Armenia_ChL	Levant_N	Steppe_MLBA	09NW	0.000253	0.34	0.692	-0.032	0.085	0.042	0.05
Levant_ChL	Armenia_ChL	Levant_N	Switzerland_HG	09NW	0.000198	0.29	0.709	0	0.03	0.029	0.007
Levant_ChL	Iran_ChL	Anatolia_ChL	Anatolia_N	09NW	0.108358	43.938	-148.886	105.947	19.711	66.758	47.116
Levant_ChL	Iran_ChL	Anatolia_ChL	Armenia_ChL	09NW	0.398524	0.309	2.169	-1.478	0.213	0.301	0.386
Levant_ChL	Iran_ChL	Anatolia_ChL	Armenia_EBA	09NW	0.751483	1.222	2.399	-2.622	0.637	0.499	1.03
Levant_ChL	Iran_ChL	Anatolia_ChL	Armenia_MLBA	09NW	0.268944	0.407	1.827	-1.234	0.207	0.194	0.28
Levant_ChL	Iran_ChL	Anatolia_ChL	Levant_BA_North	09NW	0.072698	-1.02	0.305	1.715	0.146	0.224	0.312
Levant_ChL	Iran_ChL	Anatolia_ChL	CHG	09NW	0.55284	1.579	0.862	-1.441	0.47	0.186	0.327
Levant_ChL	Iran_ChL	Anatolia_ChL	EHG	09NW	0.10119	-0.205	1.4	-0.196	0.101	0.104	0.029
Levant_ChL	Iran_ChL	Anatolia_ChL	Europe_EN	09NW	0.041127	-1.125	3.426	-1.301	0.48	1.011	0.579
Levant_ChL	Iran_ChL	Anatolia_ChL	Europe_LNBA	09NW	0.231618	-0.358	1.746	-0.388	0.126	0.157	0.07
Levant_ChL	Iran_ChL	Anatolia_ChL	Europe_MNChL	09NW	0.017194	-0.905	2.401	-0.496	0.261	0.375	0.141
Levant_ChL	Iran_ChL	Anatolia_ChL	Iberia_BA	09NW	0.068566	-0.813	3.024	-1.211	0.343	0.761	0.485
Levant_ChL	Iran_ChL	Anatolia_ChL	Iran_LN	09NW	0.082907	-2.98	1.513	2.468	1.57	0.319	1.397
Levant_ChL	Iran_ChL	Anatolia_ChL	Iran_HotuIIIb	09NW	0.047775	-0.732	0.157	1.575	0.101	0.169	0.218
Levant_ChL	Iran_ChL	Anatolia_ChL	Iran_N	09NW	0.047205	7.534	-2.02	-4.514	14.547	6.173	8.402
Levant_ChL	Iran_ChL	Anatolia_ChL	Levant_BA_South	09NW	0.50273	-0.408	0.247	1.162	0.069	0.131	0.131
Levant_ChL	Iran_ChL	Anatolia_ChL	Levant_N	09NW	0.019364	0.071	0.35	0.579	0.066	0.109	0.054
Levant_ChL	Iran_ChL	Anatolia_ChL	SHG	09NW	0.057159	-0.624	1.801	-0.177	0.154	0.174	0.035
Levant_ChL	Iran_ChL	Anatolia_ChL	Steppe_EMBA	09NW	0.264459	-0.031	1.352	-0.321	0.098	0.096	0.044
Levant_ChL	Iran_ChL	Anatolia_ChL	Steppe_Eneolithic	09NW	0.340271	-0.122	1.433	-0.312	0.102	0.107	0.047
Levant_ChL	Iran_ChL	Anatolia_ChL	Steppe_IA	09NW	0.030206	0.024	1.394	-0.419	0.122	0.113	0.072
Levant_ChL	Iran_ChL	Anatolia_ChL	Steppe_MLBA	09NW	0.324249	-0.258	1.645	-0.386	0.114	0.135	0.065
Levant_ChL	Iran_ChL	Anatolia_ChL	Switzerland_HG	09NW	0.002351	-0.867	1.977	-0.111	0.213	0.233	0.027
Levant_ChL	Iran_ChL	Anatolia_N	Anatolia_ChL	09NW	0.108358	43.938	105.947	-148.886	19.711	47.116	66.758
Levant_ChL	Iran_ChL	Anatolia_N	Armenia_ChL	09NW	0.000164	1.004	1.66	-1.664	0.188	0.152	0.299
Levant_ChL	Iran_ChL	Anatolia_N	Armenia_EBA	09NW	0.47913	2.096	1.885	-2.981	0.674	0.324	0.954
Levant_ChL	Iran_ChL	Anatolia_N	Armenia_MLBA	09NW	0.000687	1.114	1.376	-1.49	0.183	0.107	0.238
Levant_ChL	Iran_ChL	Anatolia_N	Levant_BA_North	09NW	0.073831	-0.95	0.194	1.756	0.159	0.123	0.249
Levant_ChL	Iran_ChL	Anatolia_N	CHG	09NW	0.791552	1.784	0.639	-1.423	0.338	0.108	0.267
Levant_ChL	Iran_ChL	Anatolia_N	EHG	09NW	0	0.165	1.024	-0.19	0.037	0.037	0.015
Levant_ChL	Iran_ChL	Anatolia_N	Europe_EN	09NW	3.4e-05	-0.207	3.018	-1.811	0.073	0.271	0.225
Levant_ChL	Iran_ChL	Anatolia_N	Europe_LNBA	09NW	2e-06	0.143	1.255	-0.398	0.035	0.041	0.027
Levant_ChL	Iran_ChL	Anatolia_N	Europe_MNChL	09NW	0	-0.203	1.775	-0.572	0.052	0.089	0.049
Levant_ChL	Iran_ChL	Anatolia_N	Iberia_BA	09NW	0.000793	0.102	2.413	-1.515	0.091	0.297	0.279
Levant_ChL	Iran_ChL	Anatolia_N	Iran_LN	09NW	0.008189	-2.931	1.008	2.924	4.192	0.408	3.94
Levant_ChL	Iran_ChL	Anatolia_N	Iran_HotuIIIb	09NW	0.034305	-0.767	0.004	1.763	0.147	0.128	0.252
Levant_ChL	Iran_ChL	Anatolia_N	Iran_N	09NW	0.002174	-982.874	328.968	654.906	234.479	78.295	156.206
Levant_ChL	Iran_ChL	Anatolia_N	Levant_BA_South	09NW	0.544683	-0.343	0.176	1.167	0.067	0.077	0.11
Levant_ChL	Iran_ChL	Anatolia_N	Levant_N	09NW	0.068205	0.161	0.259	0.58	0.03	0.048	0.035
Levant_ChL	Iran_ChL	Anatolia_N	SHG	09NW	0	-0.099	1.281	-0.181	0.04	0.047	0.013
Levant_ChL	Iran_ChL	Anatolia_N	Steppe_EMBA	09NW	0	0.346	0.978	-0.324	0.041	0.035	0.023
Levant_ChL	Iran_ChL	Anatolia_N	Steppe_Eneolithic	09NW	0	0.267	1.035	-0.302	0.041	0.038	0.023
Levant_ChL	Iran_ChL	Anatolia_N	Steppe_IA	09NW	0	0.458	1.021	-0.479	0.061	0.05	0.049
Levant_ChL	Iran_ChL	Anatolia_N	Steppe_MLBA	09NW	0	0.198	1.187	-0.385	0.037	0.04	0.027
Levant_ChL	Iran_ChL	Anatolia_N	Switzerland_HG	09NW	0	-0.281	1.405	-0.124	0.055	0.063	0.011
Levant_ChL	Iran_ChL	Armenia_ChL	Anatolia_ChL	09NW	0.398524	0.309	-1.478	2.169	0.213	0.386	0.301
Levant_ChL	Iran_ChL	Armenia_ChL	Anatolia_N	09NW	0.000164	1.004	-1.664	1.66	0.188	0.299	0.152
Levant_ChL	Iran_ChL	Armenia_ChL	Armenia_EBA	09NW	0.80117	-1.018	-0.863	2.881	6.64	12.22	18.584
Levant_ChL	Iran_ChL	Armenia_ChL	Armenia_MLBA	09NW	0.042009	1.253	6.419	-6.672	1.082	3.705	4.315
Levant_ChL	Iran_ChL	Armenia_ChL	Levant_BA_North	09NW	0.214453	-1.232	0.325	1.908	0.17	0.149	0.158
Levant_ChL	Iran_ChL	Armenia_ChL	CHG	09NW	0.424974	2.507	0.826	-2.332	0.475	0.267	0.356
Levant_ChL	Iran_ChL	Armenia_ChL	EHG	09NW	0.102589	-1.261	2.857	-0.596	0.268	0.32	0.073
Levant_ChL	Iran_ChL	Armenia_ChL	Europe_EN	09NW	0	2.812	-4.023	2.212	0.819	1.302	0.523
Levant_ChL	Iran_ChL	Armenia_ChL	Europe_LNBA	09NW	6.6e-05	-2.6	5.132	-1.533	0.77	1.104	0.373
Levant_ChL	Iran_ChL	Armenia_ChL	Europe_MNChL	09NW	0	-179.079	246.066	-65.988	87.503	119.746	32.272
Levant_ChL	Iran_ChL	Armenia_ChL	Iberia_BA	09NW	0.000229	2.695	-4.546	2.851	0.972	1.769	0.856
Levant_ChL	Iran_ChL	Armenia_ChL	Iran_LN	09NW	0.182357	-6.076	2.224	4.852	9.37	2.461	7.11
Levant_ChL	Iran_ChL	Armenia_ChL	Iran_HotuIIIb	09NW	0.067074	-0.835	0.142	1.692	0.126	0.11	0.112
Levant_ChL	Iran_ChL	Armenia_ChL	Iran_N	09NW	0.251592	7.065	-2.395	-3.67	3.195	1.621	1.643
Levant_ChL	Iran_ChL	Armenia_ChL	Levant_BA_South	09NW	0.398292	-0.475	0.157	1.319	0.101	0.105	0.081
Levant_ChL	Iran_ChL	Armenia_ChL	Levant_N	09NW	0.00048	0.094	0.198	0.708	0.072	0.078	0.027
Levant_ChL	Iran_ChL	Armenia_ChL	SHG	09NW	7e-06	-4.006	5.786	-0.78	1.431	1.673	0.256
Levant_ChL	Iran_ChL	Armenia_ChL	Steppe_EMBA	09NW	0.125287	-0.632	2.504	-0.871	0.188	0.238	0.089
Levant_ChL	Iran_ChL	Armenia_ChL	Steppe_Eneolithic	09NW	0.138755	-1.034	2.963	-0.93	0.261	0.346	0.123
Levant_ChL	Iran_ChL	Armenia_ChL	Steppe_IA	09NW	0.010682	-0.58	2.92	-1.341	0.284	0.401	0.199
Levant_ChL	Iran_ChL	Armenia_ChL	Steppe_MLBA	09NW	0.002589	-1.945	4.359	-1.414	0.511	0.736	0.269
Levant_ChL	Iran_ChL	Armenia_ChL	Switzerland_HG	09NW	0	-5.973	7.53	-0.557	5.41	5.893	0.492
Levant_ChL	Iran_ChL	Iran_N	Anatolia_ChL	09NW	0.047205	7.534	-4.514	-2.02	14.547	8.402	6.173
Levant_ChL	Iran_ChL	Iran_N	Anatolia_N	09NW	0.002174	-982.874	654.906	328.968	234.479	156.206	78.295
Levant_ChL	Iran_ChL	Iran_N	Armenia_ChL	09NW	0.251592	7.065	-3.67	-2.395	3.195	1.643	1.621
Levant_ChL	Iran_ChL	Iran_N	Armenia_EBA	09NW	0.47237	3.659	-1.898	-0.761	13.135	5.144	8.071
Levant_ChL	Iran_ChL	Iran_N	Armenia_MLBA	09NW	0.31652	6.122	-3.001	-2.121	1.814	0.894	1.009
Levant_ChL	Iran_ChL	Iran_N	Levant_BA_North	09NW	0.313256	-0.239	-0.466	1.704	0.393	0.204	0.21
Levant_ChL	Iran_ChL	Iran_N	CHG	09NW	0.216951	3.758	-0.814	-1.943	0.413	0.402	0.551
Levant_ChL	Iran_ChL	Iran_N	EHG	09NW	0.184218	3.337	-2.042	-0.295	0.343	0.306	0.07
Levant_ChL	Iran_ChL	Iran_N	Europe_EN	09NW	0.000862	5.446	-3.639	-0.807	2.674	1.922	0.783
Levant_ChL	Iran_ChL	Iran_N	Europe_LNBA	09NW	0.010208	3.921	-2.483	-0.438	0.565	0.457	0.15
Levant_ChL	Iran_ChL	Iran_N	Europe_MNChL	09NW	0.00046	4.286	-2.927	-0.358	0.952	0.774	0.208
Levant_ChL	Iran_ChL	Iran_N	Iberia_BA	09NW	0.004934	5.86	-3.801	-1.059	3.963	2.706	1.291
Levant_ChL	Iran_ChL	Iran_N	Iran_LN	09NW	0.973055	-0.141	-2.253	3.393	0.822	0.458	0.991
Levant_ChL	Iran_ChL	Iran_N	Iran_HotuIIIb	09NW	0.049332	-0.509	-0.143	1.652	0.4	0.22	0.193
Levant_ChL	Iran_ChL	Iran_N	Levant_BA_South	09NW	0.369258	-0.084	-0.192	1.276	0.245	0.152	0.108
Levant_ChL	Iran_ChL	Iran_N	Levant_N	09NW	0.003801	0.768	-0.384	0.615	0.304	0.228	0.082
Levant_ChL	Iran_ChL	Iran_N	SHG	09NW	0.003769	3.704	-2.515	-0.189	0.512	0.465	0.07
Levant_ChL	Iran_ChL	Iran_N	Steppe_EMBA	09NW	0.185776	3.373	-1.917	-0.455	0.339	0.287	0.105
Levant_ChL	Iran_ChL	Iran_N	Steppe_Eneolithic	09NW	0.169253	3.506	-2.068	-0.437	0.386	0.324	0.108
Levant_ChL	Iran_ChL	Iran_N	Steppe_IA	09NW	0.250919	3.648	-2.012	-0.636	0.429	0.334	0.163
Levant_ChL	Iran_ChL	Iran_N	Steppe_MLBA	09NW	0.031675	3.889	-2.402	-0.487	0.529	0.424	0.151
Levant_ChL	Iran_ChL	Iran_N	Switzerland_HG	09NW	0.000268	3.617	-2.53	-0.087	0.52	0.491	0.044
Levant_ChL	Iran_ChL	Levant_N	Anatolia_ChL	09NW	0.019364	0.071	0.579	0.35	0.066	0.054	0.109
Levant_ChL	Iran_ChL	Levant_N	Anatolia_N	09NW	0.068205	0.161	0.58	0.259	0.03	0.035	0.048
Levant_ChL	Iran_ChL	Levant_N	Armenia_ChL	09NW	0.00048	0.094	0.708	0.198	0.072	0.027	0.078
Levant_ChL	Iran_ChL	Levant_N	Armenia_EBA	09NW	0.011389	-0.11	0.679	0.431	0.179	0.038	0.204
Levant_ChL	Iran_ChL	Levant_N	Armenia_MLBA	09NW	0.00138	0.042	0.72	0.239	0.087	0.026	0.087
Levant_ChL	Iran_ChL	Levant_N	Levant_BA_North	09NW	0.041849	-0.392	0.367	1.025	0.83	0.42	1.247
Levant_ChL	Iran_ChL	Levant_N	CHG	09NW	0.306412	-0.125	0.801	0.324	2.008	0.411	1.602
Levant_ChL	Iran_ChL	Levant_N	EHG	09NW	0.000123	0.212	0.754	0.034	0.036	0.028	0.014
Levant_ChL	Iran_ChL	Levant_N	Europe_EN	09NW	0.067964	0.195	0.633	0.172	0.027	0.029	0.033
Levant_ChL	Iran_ChL	Levant_N	Europe_LNBA	09NW	0.003608	0.19	0.729	0.081	0.033	0.026	0.021
Levant_ChL	Iran_ChL	Levant_N	Europe_MNChL	09NW	0.014382	0.232	0.677	0.091	0.025	0.027	0.02
Levant_ChL	Iran_ChL	Levant_N	Iberia_BA	09NW	0.002845	0.192	0.663	0.144	0.031	0.03	0.038
Levant_ChL	Iran_ChL	Levant_N	Iran_LN	09NW	0.004068	-1.646	0.734	1.912	2.872	0.091	2.864
Levant_ChL	Iran_ChL	Levant_N	Iran_HotuIIIb	09NW	0.034035	-0.463	0.22	1.243	0.466	0.343	0.805
Levant_ChL	Iran_ChL	Levant_N	Iran_N	09NW	0.003801	0.768	0.615	-0.384	0.304	0.082	0.228
Levant_ChL	Iran_ChL	Levant_N	Levant_BA_South	09NW	0.985058	1.416	2.047	-2.463	3.021	3.508	6.521
Levant_ChL	Iran_ChL	Levant_N	SHG	09NW	0.001793	0.241	0.723	0.036	0.027	0.026	0.01
Levant_ChL	Iran_ChL	Levant_N	Steppe_EMBA	09NW	0.000334	0.167	0.766	0.067	0.046	0.03	0.024
Levant_ChL	Iran_ChL	Levant_N	Steppe_Eneolithic	09NW	0.000223	0.189	0.755	0.056	0.041	0.028	0.022
Levant_ChL	Iran_ChL	Levant_N	Steppe_IA	09NW	0.001908	0.118	0.768	0.113	0.056	0.029	0.037
Levant_ChL	Iran_ChL	Levant_N	Steppe_MLBA	09NW	0.001534	0.184	0.738	0.078	0.036	0.026	0.022
Levant_ChL	Iran_ChL	Levant_N	Switzerland_HG	09NW	0.002527	0.269	0.707	0.024	0.025	0.026	0.006
Levant_ChL	Iran_N	Anatolia_ChL	Anatolia_N	09NW	0.034477	43.351	-225.854	183.503	16.264	84.666	68.447
Levant_ChL	Iran_N	Anatolia_ChL	Armenia_ChL	09NW	0.304184	0.13	2.25	-1.381	0.12	0.32	0.368
Levant_ChL	Iran_N	Anatolia_ChL	Armenia_EBA	09NW	0.345494	0.501	2.623	-2.124	0.272	0.567	0.787
Levant_ChL	Iran_N	Anatolia_ChL	Armenia_MLBA	09NW	0.160002	0.174	1.945	-1.119	0.112	0.208	0.256
Levant_ChL	Iran_N	Anatolia_ChL	Levant_BA_North	09NW	0.452988	-0.63	-0.248	1.878	0.095	0.265	0.333
Levant_ChL	Iran_N	Anatolia_ChL	CHG	09NW	0.306653	0.786	1.468	-1.254	0.225	0.114	0.284
Levant_ChL	Iran_N	Anatolia_ChL	EHG	09NW	0.152502	-0.138	1.339	-0.201	0.057	0.065	0.028
Levant_ChL	Iran_N	Anatolia_ChL	Europe_EN	09NW	0.003936	-0.63	2.913	-1.283	0.234	0.68	0.479
Levant_ChL	Iran_N	Anatolia_ChL	Europe_LNBA	09NW	0.181339	-0.215	1.611	-0.396	0.071	0.108	0.065
Levant_ChL	Iran_N	Anatolia_ChL	Europe_MNChL	09NW	0.000546	-0.494	1.957	-0.464	0.127	0.22	0.112
Levant_ChL	Iran_N	Anatolia_ChL	Iberia_BA	09NW	0.028609	-0.471	2.722	-1.251	0.183	0.59	0.451
Levant_ChL	Iran_N	Anatolia_ChL	Iran_ChL	09NW	0.047205	-4.514	-2.02	7.534	8.402	6.173	14.547
Levant_ChL	Iran_N	Anatolia_ChL	Iran_LN	09NW	0.98264	-2.277	-0.034	3.311	1.376	0.744	2.08
Levant_ChL	Iran_N	Anatolia_ChL	Iran_HotuIIIb	09NW	0.055852	-0.478	-0.231	1.709	0.073	0.198	0.25
Levant_ChL	Iran_N	Anatolia_ChL	Levant_BA_South	09NW	0.357601	-0.242	0.04	1.201	0.041	0.133	0.138
Levant_ChL	Iran_N	Anatolia_ChL	Levant_N	09NW	0.028641	0.051	0.37	0.579	0.033	0.071	0.048
Levant_ChL	Iran_N	Anatolia_ChL	SHG	09NW	0.01484	-0.368	1.546	-0.179	0.081	0.101	0.031
Levant_ChL	Iran_N	Anatolia_ChL	Steppe_EMBA	09NW	0.289221	-0.038	1.358	-0.319	0.058	0.066	0.044
Levant_ChL	Iran_N	Anatolia_ChL	Steppe_Eneolithic	09NW	0.425645	-0.093	1.407	-0.314	0.06	0.074	0.045
Levant_ChL	Iran_N	Anatolia_ChL	Steppe_IA	09NW	0.029931	-0.012	1.422	-0.41	0.067	0.082	0.069
Levant_ChL	Iran_N	Anatolia_ChL	Steppe_MLBA	09NW	0.356445	-0.164	1.56	-0.395	0.066	0.096	0.062
Levant_ChL	Iran_N	Anatolia_ChL	Switzerland_HG	09NW	1.7e-05	-0.463	1.564	-0.101	0.102	0.117	0.022
Levant_ChL	Iran_N	Anatolia_N	Anatolia_ChL	09NW	0.034477	43.351	183.503	-225.854	16.264	68.447	84.666
Levant_ChL	Iran_N	Anatolia_N	Armenia_ChL	09NW	0	0.551	1.907	-1.459	0.115	0.205	0.298
Levant_ChL	Iran_N	Anatolia_N	Armenia_EBA	09NW	7.4e-05	1.317	2.518	-2.836	0.485	0.572	1.037
Levant_ChL	Iran_N	Anatolia_N	Armenia_MLBA	09NW	0	0.633	1.673	-1.306	0.118	0.147	0.238
Levant_ChL	Iran_N	Anatolia_N	Levant_BA_North	09NW	0.327343	-0.636	-0.117	1.752	0.111	0.168	0.264
Levant_ChL	Iran_N	Anatolia_N	CHG	09NW	0.030668	1.187	1.238	-1.425	0.253	0.092	0.305
Levant_ChL	Iran_N	Anatolia_N	EHG	09NW	0	0.085	1.098	-0.183	0.029	0.031	0.015
Levant_ChL	Iran_N	Anatolia_N	Europe_EN	09NW	1e-05	-0.118	2.885	-1.767	0.045	0.237	0.213
Levant_ChL	Iran_N	Anatolia_N	Europe_LNBA	09NW	0	0.086	1.309	-0.394	0.025	0.036	0.028
Levant_ChL	Iran_N	Anatolia_N	Europe_MNChL	09NW	0	-0.116	1.667	-0.551	0.033	0.068	0.046
Levant_ChL	Iran_N	Anatolia_N	Iberia_BA	09NW	0.000619	0.049	2.477	-1.526	0.062	0.301	0.287
Levant_ChL	Iran_N	Anatolia_N	Iran_ChL	09NW	0.002174	654.906	328.968	-982.874	156.206	78.295	234.479
Levant_ChL	Iran_N	Anatolia_N	Iran_LN	09NW	0.996273	-2.334	-0.076	3.41	2.298	0.946	3.215
Levant_ChL	Iran_N	Anatolia_N	Iran_HotuIIIb	09NW	0.099925	-0.562	-0.267	1.829	0.102	0.161	0.251
Levant_ChL	Iran_N	Anatolia_N	Levant_BA_South	09NW	0.404314	-0.226	0.072	1.153	0.044	0.084	0.108
Levant_ChL	Iran_N	Anatolia_N	Levant_N	09NW	0.108637	0.113	0.308	0.579	0.02	0.041	0.035
Levant_ChL	Iran_N	Anatolia_N	SHG	09NW	0	-0.072	1.255	-0.183	0.027	0.034	0.013
Levant_ChL	Iran_N	Anatolia_N	Steppe_EMBA	09NW	0	0.201	1.096	-0.297	0.032	0.03	0.023
Levant_ChL	Iran_N	Anatolia_N	Steppe_Eneolithic	09NW	0	0.154	1.131	-0.285	0.031	0.033	0.023
Levant_ChL	Iran_N	Anatolia_N	Steppe_IA	09NW	0	0.254	1.186	-0.44	0.04	0.046	0.048
Levant_ChL	Iran_N	Anatolia_N	Steppe_MLBA	09NW	0	0.116	1.259	-0.375	0.028	0.036	0.027
Levant_ChL	Iran_N	Anatolia_N	Switzerland_HG	09NW	0	-0.168	1.288	-0.12	0.033	0.04	0.01
Levant_ChL	Iran_N	Armenia_ChL	Anatolia_ChL	09NW	0.304184	0.13	-1.381	2.25	0.12	0.368	0.32
Levant_ChL	Iran_N	Armenia_ChL	Anatolia_N	09NW	0	0.551	-1.459	1.907	0.115	0.298	0.205
Levant_ChL	Iran_N	Armenia_ChL	Armenia_EBA	09NW	0.671579	-1.461	-5.53	7.99	1.08	5.009	5.964
Levant_ChL	Iran_N	Armenia_ChL	Armenia_MLBA	09NW	0.033271	0.526	7.136	-6.662	0.741	5.801	6.335
Levant_ChL	Iran_N	Armenia_ChL	Levant_BA_North	09NW	0.35178	-0.57	-0.107	1.677	0.066	0.111	0.122
Levant_ChL	Iran_N	Armenia_ChL	CHG	09NW	0.876169	1.891	2.515	-3.406	0.524	0.377	0.802
Levant_ChL	Iran_N	Armenia_ChL	EHG	09NW	0.063262	-0.55	2.061	-0.511	0.081	0.111	0.048
Levant_ChL	Iran_N	Armenia_ChL	Europe_EN	09NW	0	1.541	-3.192	2.651	3.91	9.311	5.422
Levant_ChL	Iran_N	Armenia_ChL	Europe_LNBA	09NW	0	-0.869	2.922	-1.054	0.146	0.272	0.153
Levant_ChL	Iran_N	Armenia_ChL	Europe_MNChL	09NW	0	-2.183	4.684	-1.501	0.805	1.379	0.591
Levant_ChL	Iran_N	Armenia_ChL	Iberia_BA	09NW	0	1.732	-4.804	4.072	1.159	3.442	2.313
Levant_ChL	Iran_N	Armenia_ChL	Iran_ChL	09NW	0.251592	-3.67	-2.395	7.065	1.643	1.621	3.195
Levant_ChL	Iran_N	Armenia_ChL	Iran_LN	09NW	0.987385	-2.409	-0.184	3.593	0.604	0.356	0.869
Levant_ChL	Iran_N	Armenia_ChL	Iran_HotuIIIb	09NW	0.05174	-0.414	-0.139	1.552	0.05	0.082	0.089
Levant_ChL	Iran_N	Armenia_ChL	Levant_BA_South	09NW	0.357676	-0.236	-0.018	1.254	0.047	0.078	0.072
Levant_ChL	Iran_N	Armenia_ChL	Levant_N	09NW	0.000571	0.054	0.231	0.716	0.036	0.05	0.028
Levant_ChL	Iran_N	Armenia_ChL	SHG	09NW	0	-1.162	2.606	-0.444	0.19	0.249	0.071
Levant_ChL	Iran_N	Armenia_ChL	Steppe_EMBA	09NW	0.097322	-0.296	2.104	-0.808	0.071	0.111	0.072
Levant_ChL	Iran_N	Armenia_ChL	Steppe_Eneolithic	09NW	0.072959	-0.463	2.279	-0.816	0.089	0.148	0.088
Levant_ChL	Iran_N	Armenia_ChL	Steppe_IA	09NW	0.015774	-0.299	2.545	-1.246	0.115	0.219	0.168
Levant_ChL	Iran_N	Armenia_ChL	Steppe_MLBA	09NW	1.1e-05	-0.726	2.821	-1.096	0.123	0.232	0.14
Levant_ChL	Iran_N	Armenia_ChL	Switzerland_HG	09NW	0	-1.413	2.663	-0.249	0.281	0.328	0.053
Levant_ChL	Iran_N	Iran_ChL	Anatolia_ChL	09NW	0.047205	-4.514	7.534	-2.02	8.402	14.547	6.173
Levant_ChL	Iran_N	Iran_ChL	Anatolia_N	09NW	0.002174	654.906	-982.874	328.968	156.206	234.479	78.295
Levant_ChL	Iran_N	Iran_ChL	Armenia_ChL	09NW	0.251592	-3.67	7.065	-2.395	1.643	3.195	1.621
Levant_ChL	Iran_N	Iran_ChL	Armenia_EBA	09NW	0.47237	-1.898	3.659	-0.761	5.144	13.135	8.071
Levant_ChL	Iran_N	Iran_ChL	Armenia_MLBA	09NW	0.31652	-3.001	6.122	-2.121	0.894	1.814	1.009
Levant_ChL	Iran_N	Iran_ChL	Levant_BA_North	09NW	0.313256	-0.466	-0.239	1.704	0.204	0.393	0.21
Levant_ChL	Iran_N	Iran_ChL	CHG	09NW	0.216951	-0.814	3.758	-1.943	0.402	0.413	0.551
Levant_ChL	Iran_N	Iran_ChL	EHG	09NW	0.184218	-2.042	3.337	-0.295	0.306	0.343	0.07
Levant_ChL	Iran_N	Iran_ChL	Europe_EN	09NW	0.000862	-3.639	5.446	-0.807	1.922	2.674	0.783
Levant_ChL	Iran_N	Iran_ChL	Europe_LNBA	09NW	0.010208	-2.483	3.921	-0.438	0.457	0.565	0.15
Levant_ChL	Iran_N	Iran_ChL	Europe_MNChL	09NW	0.00046	-2.927	4.286	-0.358	0.774	0.952	0.208
Levant_ChL	Iran_N	Iran_ChL	Iberia_BA	09NW	0.004934	-3.801	5.86	-1.059	2.706	3.963	1.291
Levant_ChL	Iran_N	Iran_ChL	Iran_LN	09NW	0.973055	-2.253	-0.141	3.393	0.458	0.822	0.991
Levant_ChL	Iran_N	Iran_ChL	Iran_HotuIIIb	09NW	0.049332	-0.143	-0.509	1.652	0.22	0.4	0.193
Levant_ChL	Iran_N	Iran_ChL	Levant_BA_South	09NW	0.369258	-0.192	-0.084	1.276	0.152	0.245	0.108
Levant_ChL	Iran_N	Iran_ChL	Levant_N	09NW	0.003801	-0.384	0.768	0.615	0.228	0.304	0.082
Levant_ChL	Iran_N	Iran_ChL	SHG	09NW	0.003769	-2.515	3.704	-0.189	0.465	0.512	0.07
Levant_ChL	Iran_N	Iran_ChL	Steppe_EMBA	09NW	0.185776	-1.917	3.373	-0.455	0.287	0.339	0.105
Levant_ChL	Iran_N	Iran_ChL	Steppe_Eneolithic	09NW	0.169253	-2.068	3.506	-0.437	0.324	0.386	0.108
Levant_ChL	Iran_N	Iran_ChL	Steppe_IA	09NW	0.250919	-2.012	3.648	-0.636	0.334	0.429	0.163
Levant_ChL	Iran_N	Iran_ChL	Steppe_MLBA	09NW	0.031675	-2.402	3.889	-0.487	0.424	0.529	0.151
Levant_ChL	Iran_N	Iran_ChL	Switzerland_HG	09NW	0.000268	-2.53	3.617	-0.087	0.491	0.52	0.044
Levant_ChL	Iran_N	Levant_N	Anatolia_ChL	09NW	0.028641	0.051	0.579	0.37	0.033	0.048	0.071
Levant_ChL	Iran_N	Levant_N	Anatolia_N	09NW	0.108637	0.113	0.579	0.308	0.02	0.035	0.041
Levant_ChL	Iran_N	Levant_N	Armenia_ChL	09NW	0.000571	0.054	0.716	0.231	0.036	0.028	0.05
Levant_ChL	Iran_N	Levant_N	Armenia_EBA	09NW	0.00602	-0.017	0.683	0.334	0.049	0.032	0.072
Levant_ChL	Iran_N	Levant_N	Armenia_MLBA	09NW	0.001698	0.033	0.724	0.242	0.039	0.026	0.05
Levant_ChL	Iran_N	Levant_N	Levant_BA_North	09NW	0.381205	-0.354	0.238	1.116	0.154	0.154	0.304
Levant_ChL	Iran_N	Levant_N	CHG	09NW	0.014486	-0.198	0.782	0.416	0.111	0.024	0.116
Levant_ChL	Iran_N	Levant_N	EHG	09NW	7.1e-05	0.138	0.807	0.055	0.025	0.022	0.013
Levant_ChL	Iran_N	Levant_N	Europe_EN	09NW	0.068886	0.14	0.647	0.213	0.02	0.029	0.031
Levant_ChL	Iran_N	Levant_N	Europe_LNBA	09NW	0.004012	0.131	0.762	0.107	0.024	0.022	0.019
Levant_ChL	Iran_N	Levant_N	Europe_MNChL	09NW	0.005093	0.172	0.71	0.118	0.02	0.026	0.02
Levant_ChL	Iran_N	Levant_N	Iberia_BA	09NW	0.001774	0.132	0.677	0.19	0.022	0.031	0.035
Levant_ChL	Iran_N	Levant_N	Iran_ChL	09NW	0.003801	-0.384	0.615	0.768	0.228	0.082	0.304
Levant_ChL	Iran_N	Levant_N	Iran_LN	09NW	0.991926	-1.027	0.42	1.607	0.694	0.224	0.906
Levant_ChL	Iran_N	Levant_N	Iran_HotuIIIb	09NW	0.061463	-0.245	0.276	0.969	0.088	0.124	0.209
Levant_ChL	Iran_N	Levant_N	Levant_BA_South	09NW	0.74891	-0.397	-0.322	1.719	0.277	0.517	0.787
Levant_ChL	Iran_N	Levant_N	SHG	09NW	0.000904	0.18	0.769	0.051	0.022	0.023	0.01
Levant_ChL	Iran_N	Levant_N	Steppe_EMBA	09NW	0.000367	0.103	0.804	0.093	0.029	0.021	0.019
Levant_ChL	Iran_N	Levant_N	Steppe_Eneolithic	09NW	0.000201	0.12	0.797	0.083	0.027	0.022	0.018
Levant_ChL	Iran_N	Levant_N	Steppe_IA	09NW	0.003215	0.076	0.79	0.134	0.031	0.021	0.027
Levant_ChL	Iran_N	Levant_N	Steppe_MLBA	09NW	0.00182	0.124	0.771	0.105	0.025	0.022	0.019
Levant_ChL	Iran_N	Levant_N	Switzerland_HG	09NW	0.000213	0.206	0.762	0.032	0.022	0.024	0.007
Levant_ChL	Levant_N	Anatolia_ChL	Anatolia_N	09NW	0.021082	0.561	0.579	-0.14	0.049	0.207	0.205
Levant_ChL	Levant_N	Anatolia_ChL	Armenia_ChL	09NW	0.262071	0.46	0.781	-0.241	0.249	0.812	0.572
Levant_ChL	Levant_N	Anatolia_ChL	Armenia_EBA	09NW	0.015866	1.467	-3.032	2.565	1.069	3.688	2.621
Levant_ChL	Levant_N	Anatolia_ChL	Armenia_MLBA	09NW	0.073796	1.291	-1.648	1.357	0.7	1.963	1.265
Levant_ChL	Levant_N	Anatolia_ChL	Levant_BA_North	09NW	0.034704	0.537	0.305	0.158	0.038	0.104	0.098
Levant_ChL	Levant_N	Anatolia_ChL	CHG	09NW	0.016847	0.6	0.339	0.061	0.091	0.166	0.08
Levant_ChL	Levant_N	Anatolia_ChL	EHG	09NW	0.43205	0.387	0.689	-0.076	0.081	0.107	0.03
Levant_ChL	Levant_N	Anatolia_ChL	Europe_EN	09NW	0.017191	0.542	0.519	-0.062	0.049	0.106	0.078
Levant_ChL	Levant_N	Anatolia_ChL	Europe_LNBA	09NW	0.131533	0.428	0.682	-0.111	0.083	0.134	0.057
Levant_ChL	Levant_N	Anatolia_ChL	Europe_MNChL	09NW	0.023205	0.534	0.505	-0.039	0.048	0.067	0.032
Levant_ChL	Levant_N	Anatolia_ChL	Iberia_BA	09NW	0.095534	0.521	0.647	-0.168	0.054	0.129	0.097
Levant_ChL	Levant_N	Anatolia_ChL	Iran_ChL	09NW	0.019364	0.579	0.35	0.071	0.054	0.109	0.066
Levant_ChL	Levant_N	Anatolia_ChL	Iran_LN	09NW	0.034295	0.573	0.345	0.082	0.045	0.079	0.049
Levant_ChL	Levant_N	Anatolia_ChL	Iran_HotuIIIb	09NW	0.035985	0.527	0.288	0.185	0.036	0.097	0.096
Levant_ChL	Levant_N	Anatolia_ChL	Iran_N	09NW	0.028641	0.579	0.37	0.051	0.048	0.071	0.033
Levant_ChL	Levant_N	Anatolia_ChL	Levant_BA_South	09NW	0.012515	0.491	0.338	0.171	0.098	0.182	0.266
Levant_ChL	Levant_N	Anatolia_ChL	SHG	09NW	0.067254	0.5	0.529	-0.029	0.052	0.061	0.014
Levant_ChL	Levant_N	Anatolia_ChL	Steppe_EMBA	09NW	0.436785	0.298	0.864	-0.162	0.153	0.238	0.088
Levant_ChL	Levant_N	Anatolia_ChL	Steppe_Eneolithic	09NW	0.618008	0.331	0.816	-0.147	0.11	0.169	0.063
Levant_ChL	Levant_N	Anatolia_ChL	Steppe_IA	09NW	0.054974	0.446	0.636	-0.082	0.248	0.433	0.187
Levant_ChL	Levant_N	Anatolia_ChL	Steppe_MLBA	09NW	0.281678	0.383	0.761	-0.144	0.098	0.161	0.069
Levant_ChL	Levant_N	Anatolia_ChL	Switzerland_HG	09NW	0.02729	0.534	0.477	-0.011	0.046	0.048	0.007
Levant_ChL	Levant_N	Anatolia_N	Anatolia_ChL	09NW	0.021082	0.561	-0.14	0.579	0.049	0.205	0.207
Levant_ChL	Levant_N	Anatolia_N	Armenia_ChL	09NW	0.00048	0.651	0.138	0.211	0.046	0.096	0.064
Levant_ChL	Levant_N	Anatolia_N	Armenia_EBA	09NW	0.018805	0.625	0.144	0.231	0.041	0.077	0.052
Levant_ChL	Levant_N	Anatolia_N	Armenia_MLBA	09NW	0.003311	0.658	0.137	0.206	0.046	0.086	0.053
Levant_ChL	Levant_N	Anatolia_N	Levant_BA_North	09NW	0.216116	0.494	0.233	0.273	0.035	0.047	0.046
Levant_ChL	Levant_N	Anatolia_N	CHG	09NW	0.047025	0.638	0.225	0.137	0.041	0.058	0.028
Levant_ChL	Levant_N	Anatolia_N	EHG	09NW	1e-06	0.564	0.446	-0.01	0.083	0.107	0.026
Levant_ChL	Levant_N	Anatolia_N	Europe_EN	09NW	0.000737	0.394	1.232	-0.626	0.082	0.299	0.224
Levant_ChL	Levant_N	Anatolia_N	Europe_LNBA	09NW	1e-06	0.488	0.582	-0.07	0.179	0.292	0.114
Levant_ChL	Levant_N	Anatolia_N	Europe_MNChL	09NW	0.003208	0.422	0.769	-0.191	0.056	0.097	0.046
Levant_ChL	Levant_N	Anatolia_N	Iberia_BA	09NW	0.00297	0.372	1.312	-0.685	0.131	0.472	0.352
Levant_ChL	Levant_N	Anatolia_N	Iran_ChL	09NW	0.068205	0.58	0.259	0.161	0.035	0.048	0.03
Levant_ChL	Levant_N	Anatolia_N	Iran_LN	09NW	0.113768	0.562	0.281	0.157	0.035	0.044	0.028
Levant_ChL	Levant_N	Anatolia_N	Iran_HotuIIIb	09NW	0.082209	0.484	0.217	0.299	0.033	0.043	0.045
Levant_ChL	Levant_N	Anatolia_N	Iran_N	09NW	0.108637	0.579	0.308	0.113	0.035	0.041	0.02
Levant_ChL	Levant_N	Anatolia_N	Levant_BA_South	09NW	0.035842	0.391	0.226	0.382	0.054	0.049	0.078
Levant_ChL	Levant_N	Anatolia_N	SHG	09NW	0.010787	0.369	0.71	-0.079	0.058	0.073	0.017
Levant_ChL	Levant_N	Anatolia_N	Steppe_EMBA	09NW	6e-06	0.709	0.219	0.071	0.091	0.13	0.042
Levant_ChL	Levant_N	Anatolia_N	Steppe_Eneolithic	09NW	1e-06	0.639	0.333	0.028	0.097	0.139	0.045
Levant_ChL	Levant_N	Anatolia_N	Steppe_IA	09NW	0.000516	0.739	0.127	0.134	0.071	0.11	0.044
Levant_ChL	Levant_N	Anatolia_N	Steppe_MLBA	09NW	1e-06	0.59	0.409	0.001	0.14	0.224	0.085
Levant_ChL	Levant_N	Anatolia_N	Switzerland_HG	09NW	0.007021	0.454	0.584	-0.038	0.045	0.051	0.008
Levant_ChL	Levant_N	Armenia_ChL	Anatolia_ChL	09NW	0.262071	0.46	-0.241	0.781	0.249	0.572	0.812
Levant_ChL	Levant_N	Armenia_ChL	Anatolia_N	09NW	0.00048	0.651	0.211	0.138	0.046	0.064	0.096
Levant_ChL	Levant_N	Armenia_ChL	Armenia_EBA	09NW	0.080575	0.674	-0.413	0.739	0.039	0.493	0.503
Levant_ChL	Levant_N	Armenia_ChL	Armenia_MLBA	09NW	0.027709	0.509	2.645	-2.154	0.196	2.55	2.365
Levant_ChL	Levant_N	Armenia_ChL	Levant_BA_North	09NW	0.002602	0.623	0.152	0.225	0.045	0.068	0.101
Levant_ChL	Levant_N	Armenia_ChL	CHG	09NW	0.000926	0.748	0.121	0.131	0.045	0.149	0.111
Levant_ChL	Levant_N	Armenia_ChL	EHG	09NW	0.005407	0.615	0.457	-0.072	0.047	0.072	0.028
Levant_ChL	Levant_N	Armenia_ChL	Europe_EN	09NW	0.00042	0.686	0.244	0.07	0.031	0.046	0.052
Levant_ChL	Levant_N	Armenia_ChL	Europe_LNBA	09NW	0.000198	0.708	0.294	-0.002	0.035	0.067	0.039
Levant_ChL	Levant_N	Armenia_ChL	Europe_MNChL	09NW	0.000236	0.706	0.277	0.017	0.028	0.036	0.026
Levant_ChL	Levant_N	Armenia_ChL	Iberia_BA	09NW	0.000205	0.711	0.295	-0.006	0.032	0.068	0.075
Levant_ChL	Levant_N	Armenia_ChL	Iran_ChL	09NW	0.00048	0.708	0.198	0.094	0.027	0.078	0.072
Levant_ChL	Levant_N	Armenia_ChL	Iran_LN	09NW	0.000899	0.699	0.207	0.094	0.027	0.057	0.053
Levant_ChL	Levant_N	Armenia_ChL	Iran_HotuIIIb	09NW	0.001202	0.62	0.165	0.215	0.044	0.065	0.098
Levant_ChL	Levant_N	Armenia_ChL	Iran_N	09NW	0.000571	0.716	0.231	0.054	0.028	0.05	0.036
Levant_ChL	Levant_N	Armenia_ChL	Levant_BA_South	09NW	0.000203	-0.639	-0.898	2.538	0.481	0.408	0.887
Levant_ChL	Levant_N	Armenia_ChL	SHG	09NW	0.000223	0.704	0.302	-0.006	0.03	0.037	0.012
Levant_ChL	Levant_N	Armenia_ChL	Steppe_EMBA	09NW	0.003877	0.542	0.646	-0.188	0.109	0.224	0.117
Levant_ChL	Levant_N	Armenia_ChL	Steppe_Eneolithic	09NW	0.003805	0.599	0.53	-0.129	0.064	0.127	0.066
Levant_ChL	Levant_N	Armenia_ChL	Steppe_IA	09NW	0.000443	0.051	2.314	-1.365	0.762	2.186	1.424
Levant_ChL	Levant_N	Armenia_ChL	Steppe_MLBA	09NW	0.000253	0.692	0.34	-0.032	0.042	0.085	0.05
Levant_ChL	Levant_N	Armenia_ChL	Switzerland_HG	09NW	0.000198	0.709	0.29	0	0.029	0.03	0.007
Levant_ChL	Levant_N	Iran_ChL	Anatolia_ChL	09NW	0.019364	0.579	0.071	0.35	0.054	0.066	0.109
Levant_ChL	Levant_N	Iran_ChL	Anatolia_N	09NW	0.068205	0.58	0.161	0.259	0.035	0.03	0.048
Levant_ChL	Levant_N	Iran_ChL	Armenia_ChL	09NW	0.00048	0.708	0.094	0.198	0.027	0.072	0.078
Levant_ChL	Levant_N	Iran_ChL	Armenia_EBA	09NW	0.011389	0.679	-0.11	0.431	0.038	0.179	0.204
Levant_ChL	Levant_N	Iran_ChL	Armenia_MLBA	09NW	0.00138	0.72	0.042	0.239	0.026	0.087	0.087
Levant_ChL	Levant_N	Iran_ChL	Levant_BA_North	09NW	0.041849	0.367	-0.392	1.025	0.42	0.83	1.247
Levant_ChL	Levant_N	Iran_ChL	CHG	09NW	0.306412	0.801	-0.125	0.324	0.411	2.008	1.602
Levant_ChL	Levant_N	Iran_ChL	EHG	09NW	0.000123	0.754	0.212	0.034	0.028	0.036	0.014
Levant_ChL	Levant_N	Iran_ChL	Europe_EN	09NW	0.067964	0.633	0.195	0.172	0.029	0.027	0.033
Levant_ChL	Levant_N	Iran_ChL	Europe_LNBA	09NW	0.003608	0.729	0.19	0.081	0.026	0.033	0.021
Levant_ChL	Levant_N	Iran_ChL	Europe_MNChL	09NW	0.014382	0.677	0.232	0.091	0.027	0.025	0.02
Levant_ChL	Levant_N	Iran_ChL	Iberia_BA	09NW	0.002845	0.663	0.192	0.144	0.03	0.031	0.038
Levant_ChL	Levant_N	Iran_ChL	Iran_LN	09NW	0.004068	0.734	-1.646	1.912	0.091	2.872	2.864
Levant_ChL	Levant_N	Iran_ChL	Iran_HotuIIIb	09NW	0.034035	0.22	-0.463	1.243	0.343	0.466	0.805
Levant_ChL	Levant_N	Iran_ChL	Iran_N	09NW	0.003801	0.615	0.768	-0.384	0.082	0.304	0.228
Levant_ChL	Levant_N	Iran_ChL	Levant_BA_South	09NW	0.985058	2.047	1.416	-2.463	3.508	3.021	6.521
Levant_ChL	Levant_N	Iran_ChL	SHG	09NW	0.001793	0.723	0.241	0.036	0.026	0.027	0.01
Levant_ChL	Levant_N	Iran_ChL	Steppe_EMBA	09NW	0.000334	0.766	0.167	0.067	0.03	0.046	0.024
Levant_ChL	Levant_N	Iran_ChL	Steppe_Eneolithic	09NW	0.000223	0.755	0.189	0.056	0.028	0.041	0.022
Levant_ChL	Levant_N	Iran_ChL	Steppe_IA	09NW	0.001908	0.768	0.118	0.113	0.029	0.056	0.037
Levant_ChL	Levant_N	Iran_ChL	Steppe_MLBA	09NW	0.001534	0.738	0.184	0.078	0.026	0.036	0.022
Levant_ChL	Levant_N	Iran_ChL	Switzerland_HG	09NW	0.002527	0.707	0.269	0.024	0.026	0.025	0.006
Levant_ChL	Levant_N	Iran_N	Anatolia_ChL	09NW	0.028641	0.579	0.051	0.37	0.048	0.033	0.071
Levant_ChL	Levant_N	Iran_N	Anatolia_N	09NW	0.108637	0.579	0.113	0.308	0.035	0.02	0.041
Levant_ChL	Levant_N	Iran_N	Armenia_ChL	09NW	0.000571	0.716	0.054	0.231	0.028	0.036	0.05
Levant_ChL	Levant_N	Iran_N	Armenia_EBA	09NW	0.00602	0.683	-0.017	0.334	0.032	0.049	0.072
Levant_ChL	Levant_N	Iran_N	Armenia_MLBA	09NW	0.001698	0.724	0.033	0.242	0.026	0.039	0.05
Levant_ChL	Levant_N	Iran_N	Levant_BA_North	09NW	0.381205	0.238	-0.354	1.116	0.154	0.154	0.304
Levant_ChL	Levant_N	Iran_N	CHG	09NW	0.014486	0.782	-0.198	0.416	0.024	0.111	0.116
Levant_ChL	Levant_N	Iran_N	EHG	09NW	7.1e-05	0.807	0.138	0.055	0.022	0.025	0.013
Levant_ChL	Levant_N	Iran_N	Europe_EN	09NW	0.068886	0.647	0.14	0.213	0.029	0.02	0.031
Levant_ChL	Levant_N	Iran_N	Europe_LNBA	09NW	0.004012	0.762	0.131	0.107	0.022	0.024	0.019
Levant_ChL	Levant_N	Iran_N	Europe_MNChL	09NW	0.005093	0.71	0.172	0.118	0.026	0.02	0.02
Levant_ChL	Levant_N	Iran_N	Iberia_BA	09NW	0.001774	0.677	0.132	0.19	0.031	0.022	0.035
Levant_ChL	Levant_N	Iran_N	Iran_ChL	09NW	0.003801	0.615	-0.384	0.768	0.082	0.228	0.304
Levant_ChL	Levant_N	Iran_N	Iran_LN	09NW	0.991926	0.42	-1.027	1.607	0.224	0.694	0.906
Levant_ChL	Levant_N	Iran_N	Iran_HotuIIIb	09NW	0.061463	0.276	-0.245	0.969	0.124	0.088	0.209
Levant_ChL	Levant_N	Iran_N	Levant_BA_South	09NW	0.74891	-0.322	-0.397	1.719	0.517	0.277	0.787
Levant_ChL	Levant_N	Iran_N	SHG	09NW	0.000904	0.769	0.18	0.051	0.023	0.022	0.01
Levant_ChL	Levant_N	Iran_N	Steppe_EMBA	09NW	0.000367	0.804	0.103	0.093	0.021	0.029	0.019
Levant_ChL	Levant_N	Iran_N	Steppe_Eneolithic	09NW	0.000201	0.797	0.12	0.083	0.022	0.027	0.018
Levant_ChL	Levant_N	Iran_N	Steppe_IA	09NW	0.003215	0.79	0.076	0.134	0.021	0.031	0.027
Levant_ChL	Levant_N	Iran_N	Steppe_MLBA	09NW	0.00182	0.771	0.124	0.105	0.022	0.025	0.019
Levant_ChL	Levant_N	Iran_N	Switzerland_HG	09NW	0.000213	0.762	0.206	0.032	0.024	0.022	0.007
Note: Populations that produce p-values greater than 0.05 are highlighted in red (in column F). Population combinations with plausible admixture proportions (between 0-1) are highlighted in green (in colums G-L).
