# Supplementary material for: Ancient DNA from Chalcolithic Israel reveals the role of population mixture in cultural transformation
Source: Nat Commun. 2018 Aug 20;9:3336. doi: 10.1038/s41467-018-05649-9 (PMC6102297; doi:10.1038/s41467-018-05649-9)
Supplement: Supplementary file 8 — Supplementary Data 5 [file 41467_2018_5649_MOESM8_ESM.xlsx]

## Sheet: Sheet1
Supplementary Data 5: Statistics of the form f4(Levant_BA_North, Levant_BA_South; A, Chimp) test for cladedness between previously published Bronze Age groups from the Levant.
Pop1	Pop2	A	Chimp	f-statistic	std. error	z-score
Levant_BA_North	Levant_BA_South	Levant_ChL	Chimp	-0.001435	0.000309	-4.642
Levant_BA_North	Levant_BA_South	Levant_N	Chimp	-0.001344	0.00036	-3.737
Levant_BA_North	Levant_BA_South	Natufian	Chimp	-0.001543	0.000459	-3.363
Levant_BA_North	Levant_BA_South	Anatolia_ChL	Chimp	-0.001034	0.000454	-2.278
Levant_BA_North	Levant_BA_South	ElMiron	Chimp	-0.000634	0.000454	-1.398
Levant_BA_North	Levant_BA_South	Iran_N	Chimp	-0.000468	0.000401	-1.169
Levant_BA_North	Levant_BA_South	Europe_EN	Chimp	-0.000315	0.000296	-1.067
Levant_BA_North	Levant_BA_South	Europe_MNChL	Chimp	-0.000274	0.000297	-0.924
Levant_BA_North	Levant_BA_South	Armenia_ChL	Chimp	-0.0003	0.000332	-0.904
Levant_BA_North	Levant_BA_South	Iran_ChL	Chimp	-0.000289	0.000343	-0.843
Levant_BA_North	Levant_BA_South	Oase	Chimp	-0.000509	0.000633	-0.805
Levant_BA_North	Levant_BA_South	Anatolia_N	Chimp	-0.000227	0.000298	-0.763
Levant_BA_North	Levant_BA_South	MezE	Chimp	-0.000433	0.000614	-0.705
Levant_BA_North	Levant_BA_South	SHG	Chimp	-0.0002	0.000332	-0.603
Levant_BA_North	Levant_BA_South	Villabruna	Chimp	-0.000205	0.000407	-0.504
Levant_BA_North	Levant_BA_South	MA1	Chimp	-3.9e-05	0.000449	-0.087
Levant_BA_North	Levant_BA_South	Kostenki14	Chimp	-1.3e-05	0.000403	-0.033
Levant_BA_North	Levant_BA_South	Saudi	Chimp	-8e-06	0.000295	-0.027
Levant_BA_North	Levant_BA_South	BedouinB	Chimp	-1e-06	0.00029	-0.003
Levant_BA_North	Levant_BA_South	Steppe_IA	Chimp	8.4e-05	0.00042	0.2
Levant_BA_North	Levant_BA_South	Armenia_EBA	Chimp	0.000104	0.00034	0.307
Levant_BA_North	Levant_BA_South	Somali	Chimp	0.000155	0.000253	0.612
Levant_BA_North	Levant_BA_South	Libyan	Chimp	0.000201	0.000286	0.701
Levant_BA_North	Levant_BA_South	Jew_Yemenite	Chimp	0.000212	0.000293	0.724
Levant_BA_North	Levant_BA_South	Jew_Ethiopian	Chimp	0.000209	0.000257	0.814
Levant_BA_North	Levant_BA_South	Armenia_MLBA	Chimp	0.00031	0.000346	0.896
Levant_BA_North	Levant_BA_South	Haiom	Chimp	0.000211	0.000229	0.923
Levant_BA_North	Levant_BA_South	Iran_HotuIIIb	Chimp	0.000723	0.000757	0.955
Levant_BA_North	Levant_BA_South	Saharawi	Chimp	0.000265	0.000274	0.968
Levant_BA_North	Levant_BA_South	Yemeni	Chimp	0.000282	0.000285	0.989
Levant_BA_North	Levant_BA_South	Tunisian	Chimp	0.00028	0.000273	1.024
Levant_BA_North	Levant_BA_South	Europe_LNBA	Chimp	0.000301	0.000288	1.045
Levant_BA_North	Levant_BA_South	Steppe_MLBA	Chimp	0.000302	0.000289	1.046
Levant_BA_North	Levant_BA_South	Datog	Chimp	0.000285	0.000269	1.06
Levant_BA_North	Levant_BA_South	BedouinA	Chimp	0.000296	0.000274	1.083
Levant_BA_North	Levant_BA_South	Sandawe	Chimp	0.000258	0.000238	1.085
Levant_BA_North	Levant_BA_South	Kikuyu	Chimp	0.000274	0.00025	1.096
Levant_BA_North	Levant_BA_South	Steppe_EMBA	Chimp	0.000343	0.000299	1.149
Levant_BA_North	Levant_BA_South	Algerian	Chimp	0.000323	0.000278	1.162
Levant_BA_North	Levant_BA_South	Iran_LN	Chimp	0.000595	0.000495	1.202
Levant_BA_North	Levant_BA_South	Canary_Islander	Chimp	0.000399	0.000324	1.23
Levant_BA_North	Levant_BA_South	Taa_North	Chimp	0.000279	0.000225	1.242
Levant_BA_North	Levant_BA_South	Egyptian	Chimp	0.000354	0.000268	1.32
Levant_BA_North	Levant_BA_South	WHG	Chimp	0.000461	0.000343	1.342
Levant_BA_North	Levant_BA_South	Oromo	Chimp	0.000372	0.000269	1.383
Levant_BA_North	Levant_BA_South	Altai	Chimp	0.000347	0.000242	1.433
Levant_BA_North	Levant_BA_South	Mozabite	Chimp	0.000392	0.000273	1.437
Levant_BA_North	Levant_BA_South	EHG	Chimp	0.000531	0.000365	1.456
Levant_BA_North	Levant_BA_South	Moroccan	Chimp	0.000398	0.000272	1.462
Levant_BA_North	Levant_BA_South	Lebanese_Christian	Chimp	0.000426	0.00029	1.472
Levant_BA_North	Levant_BA_South	Syrian	Chimp	0.000432	0.00029	1.487
Levant_BA_North	Levant_BA_South	Surui	Chimp	0.00052	0.000349	1.49
Levant_BA_North	Levant_BA_South	Jew_Georgian	Chimp	0.000457	0.000301	1.518
Levant_BA_North	Levant_BA_South	Switzerland_HG	Chimp	0.000635	0.000418	1.519
Levant_BA_North	Levant_BA_South	Taa_East	Chimp	0.000352	0.000228	1.54
Levant_BA_North	Levant_BA_South	Jew_Cochin	Chimp	0.000463	0.000301	1.541
Levant_BA_North	Levant_BA_South	Tshwa	Chimp	0.000361	0.000231	1.564
Levant_BA_North	Levant_BA_South	Masai	Chimp	0.00039	0.000241	1.617
Levant_BA_North	Levant_BA_South	Hoan	Chimp	0.000378	0.000234	1.617
Levant_BA_North	Levant_BA_South	Palestinian	Chimp	0.000445	0.000275	1.618
Levant_BA_North	Levant_BA_South	Lebanese_Muslim	Chimp	0.000462	0.000282	1.64
Levant_BA_North	Levant_BA_South	Saami_WGA	Chimp	0.000608	0.000369	1.647
Levant_BA_North	Levant_BA_South	Ust_Ishim	Chimp	0.000603	0.000356	1.693
Levant_BA_North	Levant_BA_South	Denisovan	Chimp	0.000379	0.000223	1.698
Levant_BA_North	Levant_BA_South	Druze	Chimp	0.00048	0.000283	1.7
Levant_BA_North	Levant_BA_South	Xuun	Chimp	0.00038	0.000223	1.707
Levant_BA_North	Levant_BA_South	Jew_Libyan	Chimp	0.000494	0.000289	1.709
Levant_BA_North	Levant_BA_South	Khwe	Chimp	0.000409	0.000235	1.74
Levant_BA_North	Levant_BA_South	Chane	Chimp	0.000649	0.000373	1.741
Levant_BA_North	Levant_BA_South	Jew_Moroccan	Chimp	0.000519	0.000294	1.765
Levant_BA_North	Levant_BA_South	Nasoi	Chimp	0.000569	0.000316	1.801
Levant_BA_North	Levant_BA_South	Gui	Chimp	0.00041	0.000227	1.807
Levant_BA_North	Levant_BA_South	Jordanian	Chimp	0.000504	0.000278	1.815
Levant_BA_North	Levant_BA_South	Guarani	Chimp	0.00061	0.000334	1.824
Levant_BA_North	Levant_BA_South	Onge	Chimp	0.000597	0.000327	1.825
Levant_BA_North	Levant_BA_South	Wambo	Chimp	0.000444	0.000242	1.833
Levant_BA_North	Levant_BA_South	Khomani	Chimp	0.000413	0.000224	1.84
Levant_BA_North	Levant_BA_South	Tswana	Chimp	0.000433	0.000235	1.843
Levant_BA_North	Levant_BA_South	Steppe_Eneolithic	Chimp	0.000733	0.000395	1.855
Levant_BA_North	Levant_BA_South	Nama	Chimp	0.000416	0.000223	1.859
Levant_BA_North	Levant_BA_South	Wayuu	Chimp	0.00068	0.000364	1.869
Levant_BA_North	Levant_BA_South	Esan	Chimp	0.000457	0.000243	1.876
Levant_BA_North	Levant_BA_South	Shua	Chimp	0.000427	0.000227	1.881
Levant_BA_North	Levant_BA_South	Mbuti	Chimp	0.000428	0.000226	1.89
Levant_BA_North	Levant_BA_South	Jew_Ashkenazi	Chimp	0.000561	0.000296	1.893
Levant_BA_North	Levant_BA_South	Itelmen	Chimp	0.000615	0.000324	1.896
Levant_BA_North	Levant_BA_South	Karitiana	Chimp	0.000647	0.000338	1.915
Levant_BA_North	Levant_BA_South	Naro	Chimp	0.000443	0.000231	1.924
Levant_BA_North	Levant_BA_South	Hadza	Chimp	0.000476	0.000247	1.928
Levant_BA_North	Levant_BA_South	Biaka	Chimp	0.000443	0.000228	1.947
Levant_BA_North	Levant_BA_South	Ju_hoan_South	Chimp	0.000449	0.00023	1.951
Levant_BA_North	Levant_BA_South	Luhya	Chimp	0.000477	0.000244	1.951
Levant_BA_North	Levant_BA_South	Lebanese	Chimp	0.000556	0.000284	1.96
Levant_BA_North	Levant_BA_South	Taa_West	Chimp	0.000441	0.000224	1.968
Levant_BA_North	Levant_BA_South	Jew_Turkish	Chimp	0.000567	0.000288	1.973
Levant_BA_North	Levant_BA_South	BantuSA	Chimp	0.000468	0.000237	1.977
Levant_BA_North	Levant_BA_South	Inga	Chimp	0.000692	0.00035	1.979
Levant_BA_North	Levant_BA_South	Ju_hoan_North	Chimp	0.000445	0.000224	1.988
Levant_BA_North	Levant_BA_South	Spanish	Chimp	0.00056	0.000281	1.992
Levant_BA_North	Levant_BA_South	Mordovian	Chimp	0.000581	0.000291	1.998
Levant_BA_North	Levant_BA_South	Cypriot	Chimp	0.000592	0.000296	2.001
Levant_BA_North	Levant_BA_South	Mixe	Chimp	0.000662	0.00033	2.005
Levant_BA_North	Levant_BA_South	Mende	Chimp	0.000487	0.000242	2.016
Levant_BA_North	Levant_BA_South	Jew_iraqi	Chimp	0.000602	0.000299	2.018
Levant_BA_North	Levant_BA_South	BantuKenya	Chimp	0.000507	0.00025	2.03
Levant_BA_North	Levant_BA_South	Gana	Chimp	0.000458	0.000226	2.031
Levant_BA_North	Levant_BA_South	Mandenka	Chimp	0.000491	0.000239	2.053
Levant_BA_North	Levant_BA_South	Jew_Tunisian	Chimp	0.000611	0.000296	2.063
Levant_BA_North	Levant_BA_South	Sardinian	Chimp	0.000626	0.000291	2.153
Levant_BA_North	Levant_BA_South	Italian_South	Chimp	0.000648	0.0003	2.161
Levant_BA_North	Levant_BA_South	Pima	Chimp	0.00071	0.000328	2.163
Levant_BA_North	Levant_BA_South	AA	Chimp	0.000528	0.000242	2.184
Levant_BA_North	Levant_BA_South	Assyrian	Chimp	0.000654	0.000295	2.214
Levant_BA_North	Levant_BA_South	Yoruba	Chimp	0.000516	0.000233	2.22
Levant_BA_North	Levant_BA_South	Himba	Chimp	0.000547	0.000246	2.224
Levant_BA_North	Levant_BA_South	Mayan	Chimp	0.000704	0.000316	2.229
Levant_BA_North	Levant_BA_South	Kgalagadi	Chimp	0.000526	0.000236	2.23
Levant_BA_North	Levant_BA_South	Damara	Chimp	0.00053	0.000237	2.243
Levant_BA_North	Levant_BA_South	Jew_Iranian	Chimp	0.000657	0.000292	2.247
Levant_BA_North	Levant_BA_South	Iberia_BA	Chimp	0.001218	0.000537	2.268
Levant_BA_North	Levant_BA_South	GujaratiD	Chimp	0.000682	0.000298	2.29
Levant_BA_North	Levant_BA_South	Irish	Chimp	0.000656	0.000286	2.291
Levant_BA_North	Levant_BA_South	Zapotec	Chimp	0.000725	0.000316	2.295
Levant_BA_North	Levant_BA_South	Belarusian	Chimp	0.000677	0.000293	2.314
Levant_BA_North	Levant_BA_South	Italian_North	Chimp	0.000671	0.000288	2.329
Levant_BA_North	Levant_BA_South	Ukrainian	Chimp	0.000685	0.000294	2.332
Levant_BA_North	Levant_BA_South	Balkar	Chimp	0.000665	0.000283	2.349
Levant_BA_North	Levant_BA_South	Iranian_Bandari	Chimp	0.000676	0.000286	2.361
Levant_BA_North	Levant_BA_South	Norwegian	Chimp	0.000682	0.000289	2.362
Levant_BA_North	Levant_BA_South	Dinka	Chimp	0.00059	0.00025	2.363
Levant_BA_North	Levant_BA_South	Lithuanian	Chimp	0.000686	0.000289	2.373
Levant_BA_North	Levant_BA_South	Abkhasian	Chimp	0.000705	0.000295	2.386
Levant_BA_North	Levant_BA_South	French	Chimp	0.000673	0.000282	2.388
Levant_BA_North	Levant_BA_South	Croatian	Chimp	0.000691	0.000289	2.389
Levant_BA_North	Levant_BA_South	Maltese	Chimp	0.000698	0.000292	2.39
Levant_BA_North	Levant_BA_South	Czech	Chimp	0.00071	0.000297	2.395
Levant_BA_North	Levant_BA_South	Piapoco	Chimp	0.000798	0.000333	2.399
Levant_BA_North	Levant_BA_South	Cabecar	Chimp	0.000816	0.000339	2.407
Levant_BA_North	Levant_BA_South	Iranian	Chimp	0.000669	0.000278	2.411
Levant_BA_North	Levant_BA_South	English	Chimp	0.000694	0.000287	2.417
Levant_BA_North	Levant_BA_South	Greek	Chimp	0.000693	0.000285	2.428
Levant_BA_North	Levant_BA_South	Mixtec	Chimp	0.00078	0.000321	2.428
Levant_BA_North	Levant_BA_South	Bolivian	Chimp	0.000766	0.000315	2.432
Levant_BA_North	Levant_BA_South	CHG	Chimp	0.0009	0.00037	2.434
Levant_BA_North	Levant_BA_South	Albanian	Chimp	0.000734	0.0003	2.452
Levant_BA_North	Levant_BA_South	Armenian	Chimp	0.000708	0.000288	2.455
Levant_BA_North	Levant_BA_South	Cree	Chimp	0.000739	0.000301	2.458
Levant_BA_North	Levant_BA_South	Koryak	Chimp	0.000797	0.000323	2.464
Levant_BA_North	Levant_BA_South	Algonquin	Chimp	0.000769	0.000311	2.472
Levant_BA_North	Levant_BA_South	Basque	Chimp	0.000716	0.000289	2.476
Levant_BA_North	Levant_BA_South	Sicilian	Chimp	0.000713	0.000288	2.477
Levant_BA_North	Levant_BA_South	Chipewyan	Chimp	0.000753	0.000302	2.494
Levant_BA_North	Levant_BA_South	Gambian	Chimp	0.000602	0.000241	2.499
Levant_BA_North	Levant_BA_South	Russian	Chimp	0.000713	0.000285	2.506
Levant_BA_North	Levant_BA_South	Aymara	Chimp	0.000826	0.000329	2.507
Levant_BA_North	Levant_BA_South	Turkish	Chimp	0.000704	0.000281	2.511
Levant_BA_North	Levant_BA_South	Atayal	Chimp	0.000827	0.000327	2.528
Levant_BA_North	Levant_BA_South	Mota	Chimp	0.00085	0.000336	2.53
Levant_BA_North	Levant_BA_South	Ami	Chimp	0.000809	0.000319	2.536
Levant_BA_North	Levant_BA_South	Korean	Chimp	0.000798	0.000313	2.548
Levant_BA_North	Levant_BA_South	Turkmen	Chimp	0.000748	0.000293	2.554
Levant_BA_North	Levant_BA_South	Quechua	Chimp	0.000818	0.00032	2.558
Levant_BA_North	Levant_BA_South	Papuan	Chimp	0.000819	0.00032	2.563
Levant_BA_North	Levant_BA_South	Scottish	Chimp	0.000735	0.000286	2.567
Levant_BA_North	Levant_BA_South	Bulgarian	Chimp	0.000744	0.000289	2.577
Levant_BA_North	Levant_BA_South	Dai	Chimp	0.000821	0.000318	2.582
Levant_BA_North	Levant_BA_South	Adygei	Chimp	0.000742	0.000287	2.584
Levant_BA_North	Levant_BA_South	North_Ossetian	Chimp	0.000745	0.000288	2.587
Levant_BA_North	Levant_BA_South	Australian	Chimp	0.000844	0.000326	2.591
Levant_BA_North	Levant_BA_South	Polish	Chimp	0.000755	0.00029	2.599
Levant_BA_North	Levant_BA_South	Luo	Chimp	0.000626	0.000239	2.618
Levant_BA_North	Levant_BA_South	Ojibwa	Chimp	0.000776	0.000296	2.624
Levant_BA_North	Levant_BA_South	Chilote	Chimp	0.000805	0.000306	2.632
Levant_BA_North	Levant_BA_South	Icelandic	Chimp	0.000765	0.000291	2.632
Levant_BA_North	Levant_BA_South	Mongola	Chimp	0.000823	0.000312	2.636
Levant_BA_North	Levant_BA_South	Dolgan	Chimp	0.00084	0.000318	2.64
Levant_BA_North	Levant_BA_South	Cambodian	Chimp	0.00079	0.000299	2.644
Levant_BA_North	Levant_BA_South	Kumyk	Chimp	0.000761	0.000287	2.65
Levant_BA_North	Levant_BA_South	Nogai	Chimp	0.000778	0.000292	2.664
Levant_BA_North	Levant_BA_South	Romanian	Chimp	0.000789	0.000295	2.67
Levant_BA_North	Levant_BA_South	Spanish_North	Chimp	0.000823	0.000307	2.679
Levant_BA_North	Levant_BA_South	Orcadian	Chimp	0.000769	0.000286	2.684
Levant_BA_North	Levant_BA_South	Hazara	Chimp	0.000782	0.000291	2.687
Levant_BA_North	Levant_BA_South	Finnish	Chimp	0.000804	0.000298	2.701
Levant_BA_North	Levant_BA_South	Tu	Chimp	0.000827	0.000306	2.704
Levant_BA_North	Levant_BA_South	Aleut_Tlingit	Chimp	0.000825	0.000305	2.71
Levant_BA_North	Levant_BA_South	Makrani	Chimp	0.000764	0.000279	2.738
Levant_BA_North	Levant_BA_South	Punjabi	Chimp	0.000817	0.000298	2.746
Levant_BA_North	Levant_BA_South	Kusunda	Chimp	0.000834	0.000302	2.765
Levant_BA_North	Levant_BA_South	GujaratiC	Chimp	0.00083	0.0003	2.766
Levant_BA_North	Levant_BA_South	Naxi	Chimp	0.000867	0.000312	2.776
Levant_BA_North	Levant_BA_South	Shetlandic	Chimp	0.000808	0.000291	2.779
Levant_BA_North	Levant_BA_South	German	Chimp	0.000817	0.000294	2.781
Levant_BA_North	Levant_BA_South	Xibo	Chimp	0.000865	0.000311	2.783
Levant_BA_North	Levant_BA_South	Kaqchikel	Chimp	0.000906	0.000325	2.789
Levant_BA_North	Levant_BA_South	Chukchi	Chimp	0.000865	0.000308	2.807
Levant_BA_North	Levant_BA_South	Irish_Ulster	Chimp	0.000836	0.000296	2.822
Levant_BA_North	Levant_BA_South	Tajik	Chimp	0.000831	0.000294	2.825
Levant_BA_North	Levant_BA_South	Estonian	Chimp	0.00083	0.000293	2.827
Levant_BA_North	Levant_BA_South	Chechen	Chimp	0.000824	0.000291	2.831
Levant_BA_North	Levant_BA_South	Tubalar	Chimp	0.000836	0.000295	2.838
Levant_BA_North	Levant_BA_South	Lezgin	Chimp	0.000825	0.000288	2.869
Levant_BA_North	Levant_BA_South	Chuvash	Chimp	0.000843	0.000291	2.898
Levant_BA_North	Levant_BA_South	Tujia	Chimp	0.00089	0.000307	2.9
Levant_BA_North	Levant_BA_South	Brahui	Chimp	0.000837	0.000284	2.948
Levant_BA_North	Levant_BA_South	Balochi	Chimp	0.000825	0.000278	2.964
Levant_BA_North	Levant_BA_South	Kalash	Chimp	0.000877	0.000295	2.973
Levant_BA_North	Levant_BA_South	Han	Chimp	0.000906	0.000303	2.991
Levant_BA_North	Levant_BA_South	Selkup	Chimp	0.000888	0.000296	3.004
Levant_BA_North	Levant_BA_South	Brahmin_Tiwari	Chimp	0.000857	0.000284	3.011
Levant_BA_North	Levant_BA_South	Pathan	Chimp	0.000857	0.000284	3.023
Levant_BA_North	Levant_BA_South	Uzbek	Chimp	0.000865	0.000283	3.053
Levant_BA_North	Levant_BA_South	Ticuna	Chimp	0.001127	0.000369	3.055
Levant_BA_North	Levant_BA_South	Yakut	Chimp	0.000934	0.000306	3.056
Levant_BA_North	Levant_BA_South	She	Chimp	0.000937	0.000307	3.056
Levant_BA_North	Levant_BA_South	Kalmyk	Chimp	0.000915	0.000298	3.067
Levant_BA_North	Levant_BA_South	Lodhi	Chimp	0.000875	0.000284	3.077
Levant_BA_North	Levant_BA_South	Yukagir	Chimp	0.000927	0.000301	3.078
Levant_BA_North	Levant_BA_South	GujaratiA	Chimp	0.000909	0.000295	3.085
Levant_BA_North	Levant_BA_South	Altaian	Chimp	0.000917	0.000297	3.086
Levant_BA_North	Levant_BA_South	Yi	Chimp	0.000948	0.000306	3.094
Levant_BA_North	Levant_BA_South	Sorb	Chimp	0.000925	0.000298	3.101
Levant_BA_North	Levant_BA_South	Kinh	Chimp	0.000965	0.000311	3.103
Levant_BA_North	Levant_BA_South	Miao	Chimp	0.000965	0.00031	3.115
Levant_BA_North	Levant_BA_South	Oroqen	Chimp	0.000977	0.000311	3.136
Levant_BA_North	Levant_BA_South	Nganasan	Chimp	0.000978	0.000308	3.175
Levant_BA_North	Levant_BA_South	Aleut	Chimp	0.00097	0.000304	3.187
Levant_BA_North	Levant_BA_South	GujaratiB	Chimp	0.00093	0.000291	3.194
Levant_BA_North	Levant_BA_South	Bengali	Chimp	0.000948	0.000297	3.195
Levant_BA_North	Levant_BA_South	Vishwabrahmin	Chimp	0.000909	0.000282	3.217
Levant_BA_North	Levant_BA_South	Daur	Chimp	0.000989	0.000307	3.219
Levant_BA_North	Levant_BA_South	Eskimo	Chimp	0.001003	0.000311	3.228
Levant_BA_North	Levant_BA_South	Japanese	Chimp	0.000993	0.000307	3.234
Levant_BA_North	Levant_BA_South	Mansi	Chimp	0.000966	0.000298	3.244
Levant_BA_North	Levant_BA_South	Kyrgyz	Chimp	0.000973	0.000299	3.255
Levant_BA_North	Levant_BA_South	Tuvinian	Chimp	0.000981	0.000301	3.257
Levant_BA_North	Levant_BA_South	Sindhi	Chimp	0.000939	0.000286	3.282
Levant_BA_North	Levant_BA_South	Ulchi	Chimp	0.001005	0.000306	3.288
Levant_BA_North	Levant_BA_South	Lahu	Chimp	0.001045	0.000318	3.288
Levant_BA_North	Levant_BA_South	Kharia	Chimp	0.000977	0.000295	3.305
Levant_BA_North	Levant_BA_South	Burusho	Chimp	0.000929	0.00028	3.318
Levant_BA_North	Levant_BA_South	Georgian	Chimp	0.000982	0.00029	3.384
Levant_BA_North	Levant_BA_South	Uygur	Chimp	0.000984	0.00029	3.391
Levant_BA_North	Levant_BA_South	Thai	Chimp	0.001032	0.000302	3.414
Levant_BA_North	Levant_BA_South	Even	Chimp	0.001022	0.000294	3.472
Levant_BA_North	Levant_BA_South	Mala	Chimp	0.001011	0.000288	3.514
Levant_BA_North	Levant_BA_South	Hezhen	Chimp	0.001117	0.000309	3.618
Populations, A, that produce z-scores ≥|3| are highlighted in red.
