# Supplementary material for: Ancient DNA from Chalcolithic Israel reveals the role of population mixture in cultural transformation
Source: Nat Commun. 2018 Aug 20;9:3336. doi: 10.1038/s41467-018-05649-9 (PMC6102297; doi:10.1038/s41467-018-05649-9)
Supplement: Supplementary file 9 — Supplementary Data 6 [file 41467_2018_5649_MOESM9_ESM.xlsx]

## Sheet: Sheet1
Supplementary Data 6 Modeling Levant_BA_South and Levant_BA_North as descended from a mixture of two source populations
	Source Left Pops				Admixture Proportions
Target	A	B	Outgroup Right Pops	p-value (rank = 1)	A	B	Standard Error
Levant_BA_South	Levant_N	Anatolia_ChL	09NW	4.7e-05	0.354	0.646	0.064
Levant_BA_South	Levant_N	Anatolia_N	09NW	0	0.572	0.428	0.069
Levant_BA_South	Levant_N	Armenia_ChL	09NW	6.7e-05	0.557	0.443	0.04
Levant_BA_South	Levant_N	Armenia_EBA	09NW	0.233	0.511	0.489	0.036
Levant_BA_South	Levant_N	Armenia_MLBA	09NW	0.0029	0.576	0.424	0.034
Levant_BA_South	Levant_N	Levant_BA_North	09NW	0.655	0.306	0.694	0.048
Levant_BA_South	Levant_N	CHG	09NW	0.988	0.641	0.359	0.026
Levant_BA_South	Levant_N	EHG	09NW	0	0.873	0.127	0.017
Levant_BA_South	Levant_N	Europe_EN	09NW	0	0.764	0.236	0.052
Levant_BA_South	Levant_N	Europe_LNBA	09NW	0	0.817	0.183	0.024
Levant_BA_South	Levant_N	Europe_MNChL	09NW	0	0.911	0.089	0.033
Levant_BA_South	Levant_N	Iberia_BA	09NW	0	0.666	0.334	0.057
Levant_BA_South	Levant_N	Iran_ChL	09NW	0.988	0.549	0.451	0.031
Levant_BA_South	Levant_N	Iran_LN	09NW	0.419	0.558	0.442	0.033
Levant_BA_South	Levant_N	Iran_HotuIIIb	09NW	0.611	0.392	0.608	0.032
Levant_BA_South	Levant_N	Iran_N	09NW	0.192	0.662	0.338	0.026
Levant_BA_South	Levant_N	Levant_ChL	09NW	5.7e-05	-0.642	1.642	0.236
Levant_BA_South	Levant_N	SHG	09NW	0	0.954	0.046	0.015
Levant_BA_South	Levant_N	Steppe_EMBA	09NW	0	0.794	0.206	0.02
Levant_BA_South	Levant_N	Steppe_Eneolithic	09NW	0	0.814	0.186	0.021
Levant_BA_South	Levant_N	Steppe_IA	09NW	0	0.739	0.261	0.026
Levant_BA_South	Levant_N	Steppe_MLBA	09NW	0	0.799	0.201	0.024
Levant_BA_South	Levant_N	Switzerland_HG	09NW	0	1.001	-0.001	0.01
Levant_BA_South	Levant_ChL	Anatolia_ChL	09NW	1e-06	0.585	0.415	0.145
Levant_BA_South	Levant_ChL	Anatolia_N	09NW	0	1.101	-0.101	0.103
Levant_BA_South	Levant_ChL	Armenia_ChL	09NW	9e-06	0.777	0.223	0.054
Levant_BA_South	Levant_ChL	Armenia_EBA	09NW	0.00194	0.703	0.297	0.052
Levant_BA_South	Levant_ChL	Armenia_MLBA	09NW	7.8e-05	0.778	0.222	0.045
Levant_BA_South	Levant_ChL	Levant_BA_North	09NW	0.13	0.455	0.545	0.081
Levant_BA_South	Levant_ChL	CHG	09NW	0.0597	0.788	0.212	0.032
Levant_BA_South	Levant_ChL	EHG	09NW	0	0.966	0.034	0.016
Levant_BA_South	Levant_ChL	Europe_EN	09NW	0	1.096	-0.096	0.058
Levant_BA_South	Levant_ChL	Europe_LNBA	09NW	0	0.976	0.024	0.026
Levant_BA_South	Levant_ChL	Europe_MNChL	09NW	0	1.063	-0.063	0.03
Levant_BA_South	Levant_ChL	Iberia_BA	09NW	0	1.006	-0.006	0.069
Levant_BA_South	Levant_ChL	Iran_ChL	09NW	0.2	0.714	0.286	0.04
Levant_BA_South	Levant_ChL	Iran_LN	09NW	0.353	0.717	0.283	0.039
Levant_BA_South	Levant_ChL	Iran_HotuIIIb	09NW	0.243	0.556	0.444	0.051
Levant_BA_South	Levant_ChL	Iran_N	09NW	0.441	0.797	0.203	0.028
Levant_BA_South	Levant_ChL	Levant_N	09NW	5.7e-05	1.642	-0.642	0.236
Levant_BA_South	Levant_ChL	SHG	09NW	0	1.021	-0.021	0.013
Levant_BA_South	Levant_ChL	Steppe_EMBA	09NW	0	0.925	0.075	0.022
Levant_BA_South	Levant_ChL	Steppe_Eneolithic	09NW	0	0.942	0.058	0.022
Levant_BA_South	Levant_ChL	Steppe_IA	09NW	0	0.904	0.096	0.03
Levant_BA_South	Levant_ChL	Steppe_MLBA	09NW	0	0.956	0.044	0.026
Levant_BA_South	Levant_ChL	Switzerland_HG	09NW	0	1.026	-0.026	0.008
Levant_BA_North	Levant_N	Anatolia_ChL	09NW	0	0.057	0.943	0.069
Levant_BA_North	Levant_N	Anatolia_ChL	Haber	0	0.306	0.694	0.108
Levant_BA_North	Levant_N	Anatolia_N	09NW	0	1.504	-0.504	0.681
Levant_BA_North	Levant_N	Anatolia_N	Haber	0	1.406	-0.406	0.184
Levant_BA_North	Levant_N	Armenia_ChL	09NW	0	0.304	0.696	0.043
Levant_BA_North	Levant_N	Armenia_ChL	Haber	0	0.698	0.302	0.064
Levant_BA_North	Levant_N	Armenia_EBA	09NW	0	0.269	0.731	0.036
Levant_BA_North	Levant_N	Armenia_EBA	Haber	4.6e-05	0.566	0.434	0.045
Levant_BA_North	Levant_N	Armenia_MLBA	09NW	0	0.401	0.599	0.032
Levant_BA_North	Levant_N	Armenia_MLBA	Haber	0	0.651	0.349	0.048
Levant_BA_North	Levant_N	CHG	09NW	0.015	0.477	0.523	0.024
Levant_BA_North	Levant_N	EHG	09NW	0	0.847	0.153	0.016
Levant_BA_North	Levant_N	Europe_EN	09NW	0	0.879	0.121	0.097
Levant_BA_North	Levant_N	Europe_EN	Haber	0	1.324	-0.324	0.086
Levant_BA_North	Levant_N	Europe_LNBA	09NW	0	0.782	0.218	0.024
Levant_BA_North	Levant_N	Europe_LNBA	Haber	0	1.06	-0.06	0.034
Levant_BA_North	Levant_N	Europe_MNChL	09NW	0	0.969	0.031	0.038
Levant_BA_North	Levant_N	Europe_MNChL	Haber	0	1.212	-0.212	0.039
Levant_BA_North	Levant_N	Iberia_BA	09NW	0	0.322	0.678	0.091
Levant_BA_North	Levant_N	Iberia_BA	Haber	0	1.544	-0.544	0.194
Levant_BA_North	Levant_N	Iran_ChL	09NW	0.0038	0.348	0.652	0.028
Levant_BA_North	Levant_N	Iran_ChL	Haber	0.223	0.518	0.482	0.040
Levant_BA_North	Levant_N	Iran_HotuIIIb	09NW	0.016	0.28	0.72	0.026
Levant_BA_North	Levant_N	Iran_HotuIIIb	Haber	0.00847	0.263	0.737	0.043
Levant_BA_North	Levant_N	Iran_LN	09NW	0.00163	0.411	0.589	0.029
Levant_BA_North	Levant_N	Iran_LN	Haber	0.00425	0.502	0.498	0.044
Levant_BA_North	Levant_N	Iran_N	09NW	7e-05	0.514	0.486	0.025
Levant_BA_North	Levant_N	Iran_N	Haber	0.00609	0.616	0.384	0.038
Levant_BA_North	Levant_N	Levant_BA_South	09NW	0.658	-0.415	1.415	0.097
Levant_BA_North	Levant_N	Levant_BA_South	Haber	0.798	-0.318	1.318	0.159
Levant_BA_North	Levant_N	Levant_ChL	09NW	0.000445	-1.591	2.591	0.303
Levant_BA_North	Levant_N	Levant_ChL	Haber	0.000371	-1.701	2.701	4.210
Levant_BA_North	Levant_N	Natufian	Haber	0.00592	3.644	-2.644	1.679
Levant_BA_North	Levant_N	SHG	09NW	0	0.951	0.049	0.015
Levant_BA_North	Levant_N	SHG	Haber	0	1.068	-0.068	0.015
Levant_BA_North	Levant_N	Steppe_EMBA	09NW	0	0.743	0.257	0.019
Levant_BA_North	Levant_N	Steppe_EMBA	Haber	0	0.941	0.059	0.024
Levant_BA_North	Levant_N	Steppe_Eneolithic	09NW	0	0.759	0.241	0.022
Levant_BA_North	Levant_N	Steppe_Eneolithic	Haber	0	0.985	0.015	0.020
Levant_BA_North	Levant_N	Steppe_IA	09NW	0	0.589	0.411	0.03
Levant_BA_North	Levant_N	Steppe_IA	Haber	0	0.904	0.096	0.043
Levant_BA_North	Levant_N	Steppe_MLBA	09NW	0	0.756	0.244	0.024
Levant_BA_North	Levant_N	Steppe_MLBA	Haber	0	1.017	-0.017	0.032
Levant_BA_North	Levant_N	Switzerland_HG	09NW	0	1.009	-0.009	0.01
Levant_BA_North	Levant_ChL	Anatolia_ChL	09NW	0	0.002	0.998	0.154
Levant_BA_North	Levant_ChL	Anatolia_ChL	Haber	0	0.115	0.885	0.212
Levant_BA_North	Levant_ChL	Anatolia_N	09NW	0	1.596	-0.596	0.44
Levant_BA_North	Levant_ChL	Anatolia_N	Haber	0	1.801	-0.801	0.163
Levant_BA_North	Levant_ChL	Armenia_ChL	09NW	0	0.449	0.551	0.058
Levant_BA_North	Levant_ChL	Armenia_ChL	Haber	0	0.825	0.175	0.081
Levant_BA_North	Levant_ChL	Armenia_EBA	09NW	0	0.37	0.63	0.049
Levant_BA_North	Levant_ChL	Armenia_EBA	Haber	0	0.627	0.373	0.053
Levant_BA_North	Levant_ChL	Armenia_MLBA	09NW	0	0.542	0.458	0.038
Levant_BA_North	Levant_ChL	Armenia_MLBA	Haber	0	0.754	0.246	0.058
Levant_BA_North	Levant_ChL	CHG	09NW	0.0184	0.596	0.404	0.026
Levant_BA_North	Levant_ChL	EHG	09NW	0	0.916	0.084	0.015
Levant_BA_North	Levant_ChL	Europe_EN	09NW	0	1.12	-0.12	0.07
Levant_BA_North	Levant_ChL	Europe_EN	Haber	1e-06	1.46	-0.46	0.072
Levant_BA_North	Levant_ChL	Europe_LNBA	09NW	0	0.897	0.103	0.023
Levant_BA_North	Levant_ChL	Europe_LNBA	Haber	0	1.147	-0.147	0.031
Levant_BA_North	Levant_ChL	Europe_MNChL	09NW	0	1.057	-0.057	0.029
Levant_BA_North	Levant_ChL	Europe_MNChL	Haber	1.4e-05	1.242	-0.242	0.032
Levant_BA_North	Levant_ChL	Iberia_BA	09NW	0	0.68	0.32	0.177
Levant_BA_North	Levant_ChL	Iberia_BA	Haber	0	1.64	-0.64	0.174
Levant_BA_North	Levant_ChL	Iran_ChL	09NW	0.0445	0.468	0.532	0.034
Levant_BA_North	Levant_ChL	Iran_ChL	Haber	0.12	0.567	0.433	0.042
Levant_BA_North	Levant_ChL	Iran_HotuIIIb	09NW	0.216	0.377	0.623	0.033
Levant_BA_North	Levant_ChL	Iran_HotuIIIb	Haber	0.0332	0.299	0.701	0.047
Levant_BA_North	Levant_ChL	Iran_LN	09NW	0.267	0.532	0.468	0.031
Levant_BA_North	Levant_ChL	Iran_LN	Haber	0.399	0.555	0.445	0.040
Levant_BA_North	Levant_ChL	Iran_N	09NW	0.401	0.63	0.37	0.024
Levant_BA_North	Levant_ChL	Iran_N	Haber	0.639	0.655	0.345	0.035
Levant_BA_North	Levant_ChL	Levant_BA_South	09NW	0.123	-0.703	1.703	0.235
Levant_BA_North	Levant_ChL	Levant_BA_South	Haber	0.527	-0.29	1.29	0.173
Levant_BA_North	Levant_ChL	Levant_N	09NW	0.000445	2.591	-1.591	0.303
Levant_BA_North	Levant_ChL	Levant_N	Haber	0.000371	2.701	-1.701	4.210
Levant_BA_North	Levant_ChL	Natufian	Haber	0	1.866	-0.866	0.462
Levant_BA_North	Levant_ChL	SHG	09NW	0	1.004	-0.004	0.013
Levant_BA_North	Levant_ChL	SHG	Haber	0	1.088	-0.088	0.012
Levant_BA_North	Levant_ChL	Steppe_EMBA	09NW	0	0.834	0.166	0.019
Levant_BA_North	Levant_ChL	Steppe_EMBA	Haber	0	1.011	-0.011	0.023
Levant_BA_North	Levant_ChL	Steppe_Eneolithic	09NW	0	0.851	0.149	0.021
Levant_BA_North	Levant_ChL	Steppe_Eneolithic	Haber	0	1.036	-0.036	0.018
Levant_BA_North	Levant_ChL	Steppe_IA	09NW	0	0.717	0.283	0.028
Levant_BA_North	Levant_ChL	Steppe_IA	Haber	0	1.017	-0.017	0.047
Levant_BA_North	Levant_ChL	Steppe_MLBA	09NW	0	0.865	0.135	0.023
Levant_BA_North	Levant_ChL	Steppe_MLBA	Haber	0	1.104	-0.104	0.029
Levant_BA_North	Levant_ChL	Switzerland_HG	09NW	0	1.026	-0.026	0.008
Note: Populations that produce p-values greater than 0.05 are highlighted in red (in column E). Population combinations with plausible admixture proportions (between 0-1) are highlighted in green (in columns F-H).
