# Supplementary material for: Ancient DNA from Chalcolithic Israel reveals the role of population mixture in cultural transformation
Source: Nat Commun. 2018 Aug 20;9:3336. doi: 10.1038/s41467-018-05649-9 (PMC6102297; doi:10.1038/s41467-018-05649-9)
Supplement: Supplementary file 10 — Supplementary Data 7 [file 41467_2018_5649_MOESM10_ESM.xlsx]

## Sheet: Sheet1
Supplementary Data 7: Allele Frequencies
						Levant_ChL		Natufian		Levant_N		Levant_BA_South		Levant_BA_North		Anatolia_N		Iran_ChL		modern population allele frequencies (1000 Genomes Phase 3)
SNP name	Gene Name	chr	position	ref	alt	read count	maximum likelihood ref allele freq.	read count	maximum likelihood ref allele freq.	read count	maximum likelihood ref allele freq.	read count	maximum likelihood ref allele freq.	read count	maximum likelihood ref allele freq.	read count	maximum likelihood ref allele freq.	read count	maximum likelihood ref allele freq.	ALL	AFR	EAS	EUR
rs5174	LRP8	1	53712727	C	T	2	0	0	.	0	.	2	0.5	6	1	97	0.76	2	1	0.14	0.02	0.03	0.4
rs2307130	AGL	1	100316589	A	G	1	0	0	.	0	.	1	1	12	0.76	74	0.8	2	1	0.43	0.22	0.52	0.46
rs12021720	DBT	1	100672060	T	C	60	0	4	0.5	8	0.2	26	0.33	10	0	126	0.13	14	0	0.89	0.74	0.95	0.92
rs4524	F5	1	169511755	T	C	40	0.63	0	.	2	1	5	0.73	8	0.49	267	0.66	15	0.45	0.27	0.17	0.25	0.25
rs6025	F5	1	169519049	T	C	10	0	1	0	3	0	2	0	6	0	95	0.02	14	0.16	0.99	1	1	0.99
rs2058660	IL18RAP	2	103054449	G	A	6	0.25	0	.	0	.	0	.	9	0	131	0.04	3	0.33	0.69	0.9	0.58	0.78
rs3827760	EDAR	2	109513601	A	G	61	1	2	1	11	1	37	1	10	1	190	1	8	1	0.24	0	0.87	0.01
rs41525747	MCM6/LCT	2	136608643	G	C	60	1	0	.	7	1	25	1	5	1	369	1	5	1	0	0	0	0
rs4988235	MCM6/LCT	2	136608646	G	A	59	1	0	.	7	1	25	1	6	1	352	1	5	1	0.16	0.03	0	0.51
rs41380347	MCM6/LCT	2	136608651	A	C	56	1	0	.	4	1	25	1	5	1	320	1	6	1	0	0	0	0
rs145946881	MCM6/LCT	2	136608746	C	G	0	.	0	.	0	.	0	.	2	1	61	1	1	1	0	0.01	0	0
rs3856806	PPARG	3	12475557	C	T	61	0.99	1	1	6	0.34	21	1	8	1	156	0.9	15	0.85	0.13	0.05	0.21	0.12
rs1132200	ARHGAP31/STAT1	3	119150836	C	T	8	0.81	2	1	2	1	3	0.58	11	1	69	0.84	2	1	0.09	0.01	0.07	0.14
rs12638253	LEKR1	3	156626091	C	T	4	0.62	0	.	0	.	1	1	3	0	54	0.48	2	0.5	0.46	0.11	0.74	0.52
rs17810546	SCHIP1/IL12A	3	159665050	A	G	13	1	1	1	2	1	0	.	5	1	141	1	5	1	0.04	0	0	0.09
rs4402960	IGF2BP2	3	185511687	G	T	4	0.39	0	.	0	.	0	.	6	0.75	69	0.84	1	0	0.39	0.57	0.25	0.3
rs1470579	IGF2BP2	3	185529080	A	C	28	0.69	0	.	3	0.58	2	1	12	0.45	208	0.78	6	0.61	0.47	0.85	0.26	0.3
rs1801212	WFS1	4	6302519	G	A	106	0.22	6	0.22	10	0.5	64	0.5	13	0	378	0.29	29	0.14	0.88	0.99	1	0.73
rs4833095	TLR1	4	38799710	T	C	1	0	1	0	0	.	0	.	11	0.86	39	0.67	1	0	0.57	0.88	0.6	0.28
rs7041	GC	4	72618334	A	C	30	0.48	1	1	5	0.33	15	0.2	10	0.35	101	0.36	8	0.45	0.38	0.09	0.3	0.58
rs1229984	ADH1B	4	100239319	T	C	16	0	0	.	0	.	8	0.21	5	0	85	0	6	0	0.84	1	0.3	0.97
rs3816873	MTTP	4	100504664	T	C	31	0.7	0	.	8	0.69	5	0.27	11	0.86	112	0.85	9	0.81	0.25	0.26	0.14	0.26
rs6822844	IL2–IL21	4	123509421	G	T	26	1	0	.	2	1	12	1	7	0.81	282	0.91	9	0.34	0.06	0.01	0	0.15
rs40132	SLC45A2	5	33950703	A	G	41	0.74	1	1	4	0.62	12	0.51	8	0.84	111	0.85	15	0.78	0.19	0.06	0.43	0.02
rs16891982	SLC45A2	5	33951693	C	G	80	0.77	0	.	11	0.6	33	0.83	9	1	406	0.62	22	0.87	0.27	0.04	0.01	0.94
rs2287949	SLC45A2	5	33954511	T	C	52	0.3	0	.	4	0.39	18	0.18	3	0	121	0.14	6	0	0.83	0.88	0.82	0.99
rs28777	SLC45A2	5	33958959	C	A	16	0.55	2	1	3	0.42	6	0.5	8	0.5	87	0.42	1	0	0.38	0.2	0.12	0.96
rs26722	SLC45A2	5	33963870	C	T	6	0.74	1	1	1	1	2	0.5	12	0.56	158	0.74	3	0.67	0.18	0.04	0.39	0.02
rs250413	SLC45A2	5	33982568	G	A	3	1	1	1	1	1	1	1	17	0.79	52	0.88	4	1	0.09	0.06	0.23	0.01
rs6897932	IL7R	5	35874575	C	T	25	0.82	0	.	0	.	5	0.73	9	0.61	154	0.91	8	0.25	0.17	0.07	0.17	0.27
rs6179	GHR	5	42700044	A	G	33	0.41	0	.	1	0	8	0.46	6	0.74	98	0.35	10	0.53	0.64	0.4	0.82	0.68
rs6180	GHR	5	42719239	A	C	58	0.45	2	0	11	0.6	19	0.37	3	0.67	177	0.53	7	1	0.44	0.38	0.57	0.42
rs272872	SLC22A4	5	131675864	A	G	62	0.77	0	.	5	0.54	20	0.46	11	0.72	323	0.64	17	0.64	0.67	0.83	0.65	0.68
rs1050152	SLC22A4	5	131676320	C	T	33	1	0	.	3	1	7	0.57	8	0.65	77	0.93	7	1	0.13	0.02	0	0.39
rs2188962	SLC22A5/IRF1	5	131770805	C	T	55	1	2	1	8	0.75	26	0.67	3	0	321	0.89	17	0.69	0.14	0.04	0	0.39
rs11739623	IRF1/IL5	5	131864152	C	T	50	1	1	1	5	1	14	0.66	3	0.67	139	0.86	12	0.83	0.19	0.03	0.34	0.26
rs1042713	ADRB2	5	148206440	G	A	106	0.64	5	0.73	11	0.54	56	0.5	7	0.65	197	0.4	14	0.73	0.48	0.52	0.55	0.39
rs7732671	PPARGC1B	5	149212243	G	C	31	0.92	1	1	5	1	19	1	5	1	140	0.93	6	0.8	0.11	0.18	0.06	0.08
rs12203592	IRF4	6	396321	C	T	23	1	1	1	2	1	5	1	9	1	246	1	6	1	0.04	0.01	0	0.12
rs4959270	EXOC2	6	457748	C	A	52	0.69	0	.	2	1	15	0.74	2	0	214	0.77	14	0.58	0.34	0.2	0.34	0.48
rs5982	F13A1	6	6174866	G	A	87	0.71	2	0.5	10	0.75	49	0.37	6	0.46	305	0.83	23	0.75	0.24	0.15	0.36	0.21
rs9349379	PHACTR1	6	12903957	A	G	0	.	0	.	2	1	0	.	5	0.6	71	0.71	0	.	0.38	0.03	0.69	0.4
rs7756992	CDKAL1	6	20679709	A	G	2	0.5	0	.	0	.	0	.	14	0.86	127	0.64	3	1	0.41	0.63	0.47	0.28
rs6903823	ZKSCAN3/ZSCAN31	6	28322296	A	G	56	0.8	1	1	2	1	26	0.83	3	1	344	1	19	0.85	0.27	0.45	0.1	0.21
rs1061235	HLA-A	6	29913298	A	T	45	1	0	.	2	1	4	0.71	5	1	264	0.98	5	0.78	0.09	0.09	0.12	0.03
rs2844682	HLA-B	6	30946148	G	A	18	0.88	3	0.58	4	1	7	0.77	14	0.86	216	0.72	5	0.78	0.15	0.15	0.12	0.14
rs1265159	HLA-C	6	31140047	G	A	37	0.92	2	1	3	1	21	0.83	5	0.78	207	1	3	1	0.16	0.25	0.04	0.19
rs1265181	HLA-C	6	31155785	G	C	19	1	0	.	3	1	7	1	4	0.75	167	1	4	1	0.1	0.07	0.04	0.18
rs4406273	HLA-C	6	31266090	G	A	33	0.84	3	1	7	1	8	0.73	8	0.57	208	1	9	1	0.08	0.07	0.04	0.1
rs9469003	HLA-B	6	31407828	T	C	16	0.89	0	.	4	0.71	4	1	10	0.79	203	0.9	6	0.74	0.25	0.34	0.18	0.18
rs2395029	HLA-B	6	31431780	T	G	76	1	2	1	5	1	27	1	8	0.84	324	1	15	1	0.03	0	0.01	0.04
rs909253	LTA	6	31540313	A	G	88	0.66	2	0.5	12	0.6	44	0.67	11	1	543	0.64	21	0.85	0.39	0.52	0.47	0.31
rs3117583	HLA-B	6	31619576	A	G	27	0.91	0	.	9	1	22	1	9	0.68	297	1	7	1	0.13	0.21	0.07	0.15
rs3131379	VARS/LSM2	6	31721033	G	A	14	1	0	.	0	.	1	1	4	1	140	1	2	1	0.03	0.06	0	0.07
rs2269424	MHC region	6	32132233	G	A	48	0.5	4	0.38	5	0.56	34	0.82	0	.	427	0.03	19	0.63	0.16	0.01	0.14	0.26
rs3129900	HLA-DQA1	6	32305979	G	T	2	0	0	.	1	0	1	0	4	0	87	0	1	0	0.86	0.78	0.9	0.86
rs3129934	BTNL2	6	32336187	T	C	8	0	0	.	3	0.33	0	.	10	0.19	124	0.04	1	0	0.86	0.78	0.9	0.86
rs9270986	HLA-DRA1	6	32574060	A	C	12	0.22	0	.	1	0	1	1	5	0	69	0	5	0	0.83	0.86	0.79	0.86
rs9271366	HLA-DRB1	6	32586854	G	A	5	0	1	0	2	0	3	0.33	5	0.22	188	0	6	0	0.85	0.87	0.84	0.88
rs2187668	HLA-DRB1	6	32605884	C	T	33	1	0	.	6	1	12	1	7	1	257	0.86	9	0.66	0.08	0.05	0.05	0.11
rs7754561	ENPP1	6	132212694	A	G	12	0.52	0	.	0	.	1	0	6	0.5	97	0.68	6	0.6	0.55	0.87	0.55	0.27
rs1799999	PPP1R3A	7	113518434	C	A	3	1	0	.	0	.	0	.	7	1	34	0.85	1	1	0.31	0.18	0.64	0.12
rs213950	CFTR	7	117199533	G	A	13	0.5	1	1	2	0	2	1	9	0.77	75	0.38	4	0.29	0.58	0.93	0.39	0.44
rs712701	PAX4	7	127251188	T	G	72	0.04	1	0	6	0	34	0	7	0.34	237	0.27	11	0.4	0.67	0.73	0.36	0.78
rs10246939	TAS2R38	7	141672604	T	C	28	0.79	0	.	8	0.33	12	0.54	14	0.62	98	0.59	6	0.24	0.52	0.48	0.68	0.46
rs1208	NAT2	8	18258316	G	A	2	0.5	0	.	1	1	1	0	9	0	57	0.38	5	0.33	0.68	0.61	0.96	0.56
rs1799931	NAT2	8	18258370	G	A	1	1	0	.	0	.	0	.	5	0.65	41	0.94	1	1	0.08	0.03	0.18	0.02
rs1495741	NAT2	8	18272881	G	A	12	0	0	.	3	1	5	0.22	8	0.49	128	0.32	6	0	0.64	0.58	0.48	0.76
rs328	LPL	8	19819724	C	G	41	0.94	2	1	3	1	16	0.82	16	0.74	335	0.81	10	1	0.09	0.06	0.12	0.13
rs751141	EPHX2	8	27373865	G	A	16	0.71	5	0.65	1	1	3	1	8	1	118	0.97	2	1	0.13	0.11	0.23	0.09
rs4994	ADRB3	8	37823798	A	G	23	1	0	.	7	1	10	0.81	12	1	68	1	4	1	0.12	0.09	0.13	0.08
rs13266634	SLC30A8	8	118184783	C	T	33	0.86	1	1	10	0.85	19	0.83	16	0.63	185	0.77	8	0.74	0.26	0.07	0.46	0.28
rs683	TYRP1	9	12709305	C	A	0	.	0	.	0	.	0	.	2	0.5	0	.	0	.	0.25	0.11	0.01	0.63
rs4977574	CDKN2B-AS1	9	22098574	A	G	16	0.4	0	.	2	1	7	0.3	8	0.6	9	1	7	0.4	0.39	0.14	0.53	0.49
rs2230806	ABCA1	9	107620867	C	T	53	0.79	5	0.67	4	0.67	33	0.34	17	0.44	9	0.5	12	0.19	0.44	0.71	0.41	0.24
rs2018621	POMT1	9	134385599	A	G	23	0.17	4	0	3	0.42	5	0	10	0.18	2	0	2	0	0.87	0.72	0.92	0.94
rs12722489	IL2RA	10	6102012	C	T	1	1	1	1	0	.	2	1	3	1	0	.	2	1	0.09	0.01	0.13	0.14
rs10786436	HPSE2	10	100300182	C	T	26	0.82	0	.	3	0.67	14	0.33	4	1	10	0	8	1	0.44	0.55	0.55	0.33
rs7903146	TCF7L2	10	114758349	C	T	0	.	0	.	0	.	0	.	4	0	0	.	0	.	0.23	0.26	0.02	0.32
rs12255372	TCF7L2	10	114808902	G	T	30	0.83	5	1	9	1	7	0.63	13	0.47	5	0.49	6	0.74	0.21	0.3	0.01	0.29
rs1800955	DRD4	11	636784	T	C	3	0.42	0	.	0	.	0	.	6	0.82	0	.	0	.	0.41	0.41	0.41	0.41
rs2237895	KCNQ1	11	2857194	A	C	40	0.74	1	0	6	0.68	22	0.83	5	0.71	9	0.5	8	0.56	0.32	0.15	0.33	0.42
rs1609812	HBB	11	5247141	G	A	0	.	0	.	0	.	0	.	12	0.14	1	1	1	0	0.71	0.88	0.51	0.83
rs5215	KCNJ11	11	17408630	C	T	24	0.07	0	.	1	0	8	0.27	5	0.54	1	0	5	0.5	0.73	0.95	0.66	0.65
rs729287	ALX4	11	44280090	C	T	14	1	0	.	1	1	0	.	14	0.73	9	1	3	1	0.31	0.06	0.45	0.27
rs174546	FAD1/FADS2	11	61569830	C	T	77	0.59	2	0.5	16	0.5	30	0.8	8	0.65	17	0	10	0.17	0.3	0.02	0.57	0.35
rs736894	DHCR7	11	71152258	C	T	21	0.62	2	1	4	0.39	6	0.54	11	0.54	1	1	4	0.39	0.39	0.49	0.41	0.26
rs7944926	proxy for DHCR7	11	71165625	A	G	4	1	2	1	1	1	2	1	9	1	2	1	2	1	0.35	0.17	0.38	0.7
rs1042602	TYR	11	88911696	C	A	55	0.86	4	1	12	0.6	12	1	11	0.81	10	0.5	8	1	0.12	0.01	0	0.37
rs1393350	TYR	11	89011046	G	A	44	0.82	3	1	4	1	7	1	4	1	10	1	18	1	0.08	0.01	0	0.24
rs12821256	KITLG	12	89328335	T	C	9	0.86	1	1	1	1	3	1	1	1	3	1	1	1	0.03	0	0	0.12
rs3184504	SH2B3	12	111884608	T	C	25	0.29	1	1	2	0	9	0	6	0.39	2	0	1	1	0.85	0.98	1	0.54
rs653178	ATXN2/SH2B3	12	112007756	C	T	29	0.07	2	0	9	0	13	0	9	0.31	5	0	7	0.19	0.85	0.98	1	0.53
rs671	ALDH2	12	112241766	G	A	12	1	0	.	1	1	3	1	4	1	1	1	5	1	0.04	0	0.17	0
rs17696736	TMEM116	12	112486818	A	G	4	1	0	.	0	.	0	.	7	0.77	1	1	4	0.5	0.14	0.02	0	0.43
rs1169288	HNF1A	12	121416650	A	C	27	0.38	0	.	3	1	8	0	5	0.55	4	1	3	0	0.3	0.08	0.39	0.34
rs1979866	-	13	38825900	A	C	18	1	0	.	3	1	2	1	4	0.61	2	0	1	0	0.62	0.14	0.99	0.7
rs6041	F7	13	113772707	G	A	29	0.8	1	0	6	0.79	13	0.57	6	0.74	3	1	5	0.66	0.14	0.12	0.05	0.11
rs438931	POMT2	14	77746310	G	A	80	0.79	1	0	17	1	34	0.57	10	1	13	1	19	0.73	0.18	0.13	0.33	0.13
rs3783941	TSHR	14	81575005	C	A	62	0.14	3	0.33	18	0	32	0	10	0.21	10	0.5	8	0.38	0.61	0.64	0.39	0.67
rs12896399	.	14	92773663	G	T	6	0.82	0	.	1	1	1	0	8	0.73	1	1	5	0.78	0.26	0.02	0.35	0.43
rs2402130	SLC24A4	14	92801203	G	A	35	0.21	0	.	4	0.62	5	0	12	0.17	8	0	3	0.42	0.73	0.4	0.94	0.79
rs1800407	OCA2	15	28230318	C	T	44	1	1	1	8	0.77	19	1	11	0.87	4	1	6	1	0.03	0	0	0.08
rs4778241	HERC2, OCA2	15	28338713	A	C	4	0.75	0	.	2	0	4	0.5	6	0.6	2	1	2	0.5	0.48	0.42	0.23	0.76
rs1129038	HERC2, OCA2	15	28356859	C	T	17	0.45	0	.	2	1	3	0.58	19	0.74	2	1	4	0.62	0.18	0.03	0	0.64
rs12593929	HERC2, OCA2	15	28359258	G	A	93	0.17	0	.	6	0	39	0.18	3	0.33	25	0	9	0.35	0.63	0.38	0.58	0.9
rs12913832	HERC2	15	28365618	A	G	27	0.51	2	1	5	0.67	13	0.83	16	0.79	7	1	11	0.8	0.18	0.03	0	0.64
rs7183877	HERC2	15	28365733	C	A	1	1	0	.	0	.	0	.	5	1	0	.	1	1	0.17	0.09	0.29	0.11
rs3935591	.	15	28374012	T	C	28	0.45	2	1	7	0	16	0.35	4	0.39	4	0.5	6	1	0.45	0.22	0.29	0.79
rs7170852	HERC2, OCA2	15	28427986	T	A	95	0.42	3	1	16	0	49	0.34	7	0.7	36	0.5	26	0.55	0.44	0.21	0.29	0.78
rs2238289	HERC2, OCA2	15	28453215	A	G	126	0.74	4	0.29	23	1	58	0.67	20	0.65	69	0.5	24	0.57	0.5	0.7	0.69	0.2
rs8028689	HERC2	15	28488888	T	C	18	0.83	1	0	3	1	4	0.67	7	0.66	6	1	5	0.27	0.26	0.38	0.39	0.09
rs2240203	HERC2, OCA2	15	28494202	T	C	13	1	1	1	1	1	3	1	12	0.67	0	.	2	1	0.33	0.65	0.39	0.09
rs916977	HERC2	15	28513364	T	C	51	0.36	2	1	7	0	25	0.33	15	0.79	15	0.5	5	0.66	0.39	0.1	0.27	0.77
rs1834640	SLC24A5	15	48392165	A	G	7	1	0	.	2	0	1	1	4	1	7	1	12	1	0.54	0.93	0.92	0.01
rs2675345	SLC24A5	15	48400199	A	G	39	1	0	.	5	0.75	19	1	7	1	21	1	14	1	0.5	0.92	0.76	0
rs2469592	SLC24A5	15	48401875	A	G	80	1	4	0.5	11	1	44	1	11	1	29	1	16	1	0.11	0.25	0.06	0
rs2470101	SLC24A5	15	48403867	T	C	29	1	1	0	1	1	11	1	10	1	4	1	9	1	0.1	0.2	0.06	0
rs938505	SLC24A5	15	48405895	C	T	9	1	0	.	0	.	3	1	2	1	0	.	7	1	0.08	0.16	0.06	0
rs2433354	SLC24A5	15	48414969	C	T	30	1	3	0.42	4	0.75	4	1	5	1	8	1	13	1	0.34	0.67	0.49	0
rs2433356	SLC24A5	15	48416360	G	A	0	.	0	.	0	.	0	.	5	1	0	.	0	.	0.16	0.44	0.06	0
rs2675347	SLC24A5	15	48418645	A	G	26	1	2	0	3	1	5	1	4	1	6	1	9	1	0.35	0.67	0.49	0.01
rs2675348	SLC24A5	15	48420744	A	G	0	.	0	.	1	0	0	.	18	1	0	.	0	.	0.35	0.68	0.49	0
rs1426654	SLC24A5	15	48426484	A	G	19	1	1	0	4	0.62	7	1	15	1	3	1	3	1	0.56	0.93	0.99	0
rs2470102	SLC24A5	15	48433494	A	G	7	1	1	0	3	0	2	1	8	1	0	.	2	1	0.5	0.93	0.75	0.01
rs2741918	MEFV	16	3292874	C	T	39	0.44	0	.	6	0.21	15	0.65	8	0.43	9	0.5	6	0.7	0.65	0.67	0.61	0.56
rs1421085	FTO	16	53800954	T	C	4	0.5	0	.	0	.	1	0	4	1	0	.	1	0	0.23	0.06	0.17	0.43
rs1805005	MC1R	16	89985844	G	T	30	0.93	0	.	1	1	17	1	8	0.86	7	1	8	0.55	0.04	0.01	0	0.11
rs1805006	MC1R	16	89985918	C	A	89	1	3	1	21	1	45	1	11	1	31	1	6	1	0	0	0	0.01
rs2228479	MC1R	16	89985940	G	A	44	0.95	2	1	6	1	14	1	12	0.87	11	1	5	0.67	0.08	0	0.29	0.07
rs11547464	MC1R	16	89986091	G	A	103	0.97	2	1	3	0.67	40	0.89	8	1	30	1	26	0.88	0	0	0	0.01
rs1110400	MC1R	16	89986130	T	C	109	1	3	1	11	1	69	1	13	1	37	1	22	1	0	0	0	0.01
rs1805008	MC1R	16	89986144	C	T	77	0.96	3	1	14	1	58	1	12	1	15	1	18	0.71	0.01	0	0	0.06
rs885479	MC1R	16	89986154	G	A	63	0.87	3	1	12	1	39	0.8	11	1	10	1	11	1	0.19	0.01	0.62	0.07
rs1805009	MC1R	16	89986546	G	C	120	1	1	1	18	1	77	1	6	1	53	1	31	1	0	0	0	0.01
rs4430796	HNF1B	17	36098040	G	A	36	0.68	4	0.75	8	0.76	18	0.5	16	0.5	4	1	8	0.78	0.55	0.31	0.72	0.52
rs744166	STAT3	17	40514201	A	G	5	0.66	1	1	0	.	0	.	6	0.25	2	0.5	1	1	0.49	0.72	0.4	0.41
rs6413504	LDLR	19	11241915	A	G	34	0.23	3	1	2	0	20	0.66	16	0.57	7	0.5	6	0.82	0.35	0.14	0.3	0.48
rs307896	SAE1	19	47661493	G	A	1	1	0	.	0	.	0	.	7	1	1	1	0	.	0.09	0.01	0	0.27
rs10419832	.	19	54849399	T	C	43	1	2	1	8	1	14	1	9	1	5	1	7	1	0.11	0.29	0.01	0.07
rs2378249	PIGU/ASIP	20	33218090	G	A	20	0.16	0	.	1	0	7	0.24	7	0	3	0	5	0	0.82	0.84	0.82	0.88
rs2248359	CYP24A1	20	52791518	C	T	1	1	0	.	0	.	2	1	10	0.37	1	1	4	0.29	0.45	0.65	0.38	0.41
rs2515904	G6PD	23	153762771	G	C	46	1	1	1	2	1	23	1	5	1	10	1	11	1	0.05	0.17	0	0
rs1050829	G6PD	23	153763492	T	C	32	1	0	.	3	1	13	1	6	1	3	1	12	1	0.09	0.34	0	0
rs1050828	G6PD	23	153764217	C	T	48	1	1	1	2	1	23	0.84	6	1	11	1	4	1	0.04	0.13	0	0
*SNPs mentioned in the main text are shown in bold
