# Supplementary material for: Ancient DNA from Chalcolithic Israel reveals the role of population mixture in cultural transformation
Source: Nat Commun. 2018 Aug 20;9:3336. doi: 10.1038/s41467-018-05649-9 (PMC6102297; doi:10.1038/s41467-018-05649-9)
Supplement: Supplementary file 11 — Supplementary Data 8 [file 41467_2018_5649_MOESM11_ESM.xlsx]

## Sheet: Sheet1
Supplementary Data 8: Population Admixture into East Africa
		Source Population
	Target Pops	Anatolia_ChL	Anatolia_N	Armenia_ChL	Armenia_EBA	Armenia_MLBA	CHG	Europe_EN	Europe_LNBA	Europe_MNChL	Iberia_BA	Iran_ChL	Iran_LN	Iran_HotuIIIb	Iran_N	Levant_BA_South	Levant_BA_North	Levant_ChL	Levant_N	SHG	Steppe_EMBA	Steppe_Eneolithic	Steppe_IA	Steppe_MLBA
A. p-values	Luhya	0.241358	0.194447	0.214548	0.216835	0.21742	0.199062	0.189012	0.191075	0.185717	0.18714	0.217514	0.24508	0.301518	0.23404	0.220161	0.217909	0.213067	0.216855	0.185059	0.208394	0.248988	0.225126	0.196098
	Luo	0.210968	0.168057	0.180677	0.184001	0.185003	0.169593	0.164676	0.165402	0.165891	0.166638	0.184773	0.197341	0.267669	0.188487	0.188718	0.187377	0.182883	0.193221	0.16406	0.175415	0.202015	0.191382	0.167902
	Kikuyu	0.32304	0.048604	0.036107	0.057666	0.041049	0.004138	0.024034	0.00617	0.003195	0.005206	0.056264	0.07781	0.037372	0.006423	0.203182	0.162911	0.161535	0.147823	0.000928	0.002362	0.002695	0.004462	0.005882
	Jew_Ethiopian	0.002248	0	0	0	0	0	0	0	0	0	0	0	0	0	0.003356	3e-06	0.00192	8e-05	0	0	0	0	0
	Somali	0.034053	2e-06	0	0	0	0	0	0	0	0	0	0	0	0	0.130377	0.000371	0.118911	0.136872	0	0	0	0	0
	Oromo	0.024937	1e-06	0	0	0	0	0	0	0	0	0	0	0	0	0.006285	0.000231	0.003425	0.000809	0	0	0	0	0
	Masai	0.216973	0.002734	0.000184	0.000935	0.00026	2e-06	0.000378	4e-06	5e-06	1.8e-05	0.000718	0.001315	2.8e-05	1e-06	0.074148	0.030088	0.037882	0.070683	0	0	0	1e-06	2e-06
	Dinka	0.138914	0.150599	0.139289	0.138352	0.137986	0.140789	0.15555	0.146875	0.173357	0.156665	0.138292	0.138976	0.162346	0.138263	0.138747	0.139028	0.142473	0.138996	0.160719	0.138523	0.14094	0.14241	0.142837
	Datog	0.150667	0.014102	1.6e-05	0.000136	2.6e-05	0	0.002392	1e-06	7e-06	1.5e-05	7.6e-05	0.000113	1e-06	0	0.128216	0.06083	0.129702	0.078682	0	0	0	0	0
	Sandawe	0.416465	0.044795	0.006145	0.01334	0.005282	0.000126	0.010914	0.000337	0.000476	0.000581	0.011088	0.007736	0.000415	7.7e-05	0.422722	0.178476	0.359862	0.585369	3.1e-05	4e-05	3e-05	6.2e-05	0.000253
	Hadza	0.626896	0.465523	0.5031	0.524257	0.522118	0.444202	0.429893	0.409918	0.369533	0.396906	0.544832	0.58439	0.71717	0.518432	0.579063	0.55702	0.545695	0.58148	0.361191	0.437935	0.48716	0.477433	0.423661
B. mixture proportions	Luhya	0.034	0.01	0.019	0.022	0.021	0.017	0.006	0.006	-0.002	0	0.026	0.076	0.228	0.047	0.025	0.024	0.018	0.019	0.001	0.012	0.019	0.02	0.009
	Luo	0.033	0.007	0.015	0.019	0.018	0.012	0.004	0.004	-0.004	-0.002	0.022	0.061	0.241	0.037	0.023	0.021	0.016	0.02	-0.001	0.009	0.015	0.018	0.006
	Kikuyu	0.181	0.115	0.124	0.142	0.131	0.133	0.103	0.081	0.077	0.146	0.172	0.33	0.542	0.218	0.163	0.162	0.135	0.132	0.045	0.075	0.071	0.101	0.08
	Jew_Ethiopian	0.529	0.409	0.382	0.455	0.406	0.42	0.366	0.247	0.27	0.477	0.546	0.908	0.95	1.012	0.535	0.556	0.46	0.436	0.144	0.182	0.166	0.274	0.235
	Somali	0.424	0.314	0.293	0.341	0.31	0.305	0.277	0.193	0.205	0.359	0.406	0.744	0.852	0.589	0.421	0.421	0.362	0.352	0.112	0.156	0.145	0.211	0.185
	Oromo	0.423	0.311	0.3	0.353	0.31	0.318	0.277	0.195	0.205	0.37	0.415	0.748	0.828	0.625	0.412	0.424	0.355	0.337	0.111	0.156	0.144	0.218	0.187
	Masai	0.247	0.16	0.161	0.188	0.169	0.17	0.141	0.104	0.104	0.194	0.224	0.438	0.63	0.269	0.225	0.222	0.186	0.186	0.057	0.09	0.084	0.124	0.101
	Dinka	0.005	-0.012	-0.004	-0.001	-0.001	-0.007	-0.013	-0.008	-0.016	-0.021	0	0.009	0.161	0.006	-0.004	-0.003	-0.008	-0.004	-0.008	-0.001	0.004	0.008	-0.006
	Datog	0.3	0.219	0.211	0.244	0.219	0.213	0.199	0.142	0.151	0.265	0.291	0.524	0.694	0.362	0.292	0.294	0.246	0.233	0.081	0.113	0.099	0.155	0.134
	Sandawe	0.206	0.133	0.132	0.153	0.138	0.135	0.117	0.084	0.086	0.157	0.184	0.351	0.547	0.211	0.191	0.184	0.159	0.161	0.046	0.073	0.068	0.098	0.082
	Hadza	0.06	0.028	0.035	0.041	0.039	0.035	0.023	0.017	0.012	0.03	0.052	0.119	0.298	0.071	0.05	0.047	0.039	0.041	0.006	0.02	0.023	0.03	0.019
C. standard errors	Luhya	0.032	0.022	0.024	0.027	0.025	0.03	0.021	0.018	0.018	0.035	0.033	0.07	0.142	0.047	0.029	0.029	0.024	0.023	0.011	0.017	0.017	0.023	0.017
	Luo	0.032	0.022	0.024	0.027	0.025	0.03	0.021	0.017	0.018	0.035	0.033	0.072	0.151	0.047	0.029	0.029	0.024	0.024	0.011	0.017	0.017	0.022	0.017
	Kikuyu	0.028	0.021	0.023	0.025	0.023	0.029	0.019	0.017	0.017	0.03	0.03	0.054	0.063	0.047	0.026	0.026	0.022	0.022	0.011	0.017	0.016	0.022	0.017
	Jew_Ethiopian	0.022	0.017	0.025	0.028	0.024	0.045	0.017	0.017	0.017	0.026	0.034	0.048	0.032	0.125	0.02	0.022	0.017	0.018	0.012	0.018	0.018	0.031	0.017
	Somali	0.022	0.017	0.02	0.023	0.021	0.031	0.017	0.016	0.016	0.026	0.028	0.051	0.036	0.119	0.02	0.021	0.017	0.018	0.011	0.016	0.016	0.023	0.016
	Oromo	0.024	0.02	0.024	0.027	0.024	0.036	0.019	0.018	0.018	0.03	0.033	0.049	0.035	0.09	0.023	0.025	0.02	0.021	0.012	0.018	0.018	0.026	0.018
	Masai	0.026	0.019	0.021	0.024	0.022	0.028	0.018	0.016	0.016	0.028	0.028	0.051	0.054	0.048	0.023	0.024	0.021	0.02	0.011	0.016	0.016	0.021	0.016
	Dinka	0.032	0.022	0.024	0.027	0.025	0.03	0.021	0.018	0.018	0.036	0.033	0.074	0.182	0.048	0.029	0.029	0.024	0.024	0.011	0.017	0.017	0.023	0.017
	Datog	0.027	0.021	0.024	0.027	0.024	0.031	0.02	0.018	0.018	0.029	0.031	0.053	0.055	0.062	0.026	0.027	0.022	0.022	0.012	0.018	0.017	0.024	0.018
	Sandawe	0.026	0.019	0.021	0.023	0.022	0.027	0.018	0.016	0.016	0.028	0.028	0.053	0.071	0.045	0.023	0.024	0.02	0.02	0.011	0.016	0.016	0.021	0.016
	Hadza	0.032	0.022	0.024	0.027	0.025	0.03	0.021	0.018	0.018	0.034	0.033	0.067	0.114	0.047	0.028	0.029	0.024	0.024	0.012	0.018	0.017	0.023	0.018
Results from the qpAdm model of the Target Pop, as an admixture of a Source Population and Mota (rank=1). (A) p-values. Values greater than 0.05 are considered plausible, and are highlighted in red. (B) Mixture proportions. The proportion of ancestry attributed to the Source population is reported. Mixture proportions within 3 standard errors of zero are highlighted in red. (C) Standard Errors
